# Supplementary material for: Impact of tissue sampling on accuracy of Ki67 immunohistochemistry evaluation in breast cancer
Source: Diagn Pathol. 2016 Aug 30;11(1):82. doi: 10.1186/s13000-016-0525-z (PMC5006256; doi:10.1186/s13000-016-0525-z)
Supplement: Additional file 2: — Initial dataset of the study. (XLSX 2 mb) [file 13000_2016_525_MOESM2_ESM.xlsx]

## Sheet: Initial data.csv
IntCaseID	Entropy	POS.HEX	NEG.HEX	TOTAL.HEX	TOTAL.IA	HEXKI67	IAKI67
1	2.246	80	393	473	92603	0.169	0.216
1	2.246	264	813	1077	92603	0.245	0.216
1	2.246	31	116	147	92603	0.211	0.216
1	2.246	122	443	565	92603	0.216	0.216
1	2.246	77	575	652	92603	0.118	0.216
1	2.246	76	326	402	92603	0.189	0.216
1	2.246	67	314	381	92603	0.176	0.216
1	2.246	95	567	662	92603	0.144	0.216
1	2.246	49	194	243	92603	0.202	0.216
1	2.246	145	605	750	92603	0.193	0.216
1	2.246	54	358	412	92603	0.131	0.216
1	2.246	153	602	755	92603	0.203	0.216
1	2.246	117	476	593	92603	0.197	0.216
1	2.246	118	439	557	92603	0.212	0.216
1	2.246	75	455	530	92603	0.142	0.216
1	2.246	76	309	385	92603	0.197	0.216
1	2.246	127	593	720	92603	0.176	0.216
1	2.246	60	255	315	92603	0.19	0.216
1	2.246	103	424	527	92603	0.195	0.216
1	2.246	162	642	804	92603	0.202	0.216
1	2.246	101	484	585	92603	0.173	0.216
1	2.246	180	577	757	92603	0.238	0.216
1	2.246	80	478	558	92603	0.143	0.216
1	2.246	89	450	539	92603	0.165	0.216
1	2.246	51	130	181	92603	0.282	0.216
1	2.246	155	386	541	92603	0.286	0.216
1	2.246	59	302	361	92603	0.163	0.216
1	2.246	88	435	523	92603	0.168	0.216
1	2.246	246	593	839	92603	0.293	0.216
1	2.246	164	507	671	92603	0.244	0.216
1	2.246	110	321	431	92603	0.255	0.216
1	2.246	147	404	551	92603	0.267	0.216
1	2.246	49	161	210	92603	0.233	0.216
1	2.246	180	566	746	92603	0.241	0.216
1	2.246	148	478	626	92603	0.236	0.216
1	2.246	51	216	267	92603	0.191	0.216
1	2.246	70	159	229	92603	0.306	0.216
1	2.246	196	538	734	92603	0.267	0.216
1	2.246	214	587	801	92603	0.267	0.216
1	2.246	188	554	742	92603	0.253	0.216
1	2.246	54	254	308	92603	0.175	0.216
1	2.246	217	505	722	92603	0.301	0.216
1	2.246	165	499	664	92603	0.248	0.216
1	2.246	160	531	691	92603	0.232	0.216
1	2.246	48	166	214	92603	0.224	0.216
1	2.246	109	279	388	92603	0.281	0.216
1	2.246	87	290	377	92603	0.231	0.216
1	2.246	164	477	641	92603	0.256	0.216
1	2.246	68	208	276	92603	0.246	0.216
1	2.246	223	596	819	92603	0.272	0.216
1	2.246	89	223	312	92603	0.285	0.216
1	2.246	126	414	540	92603	0.233	0.216
1	2.246	111	320	431	92603	0.258	0.216
1	2.246	74	270	344	92603	0.215	0.216
1	2.246	107	301	408	92603	0.262	0.216
1	2.246	71	390	461	92603	0.154	0.216
1	2.246	97	292	389	92603	0.249	0.216
1	2.246	148	435	583	92603	0.254	0.216
1	2.246	225	748	973	92603	0.231	0.216
1	2.246	29	288	317	92603	0.092	0.216
1	2.246	148	449	597	92603	0.248	0.216
1	2.246	141	451	592	92603	0.238	0.216
1	2.246	170	500	670	92603	0.254	0.216
1	2.246	34	172	206	92603	0.165	0.216
1	2.246	155	650	805	92603	0.192	0.216
1	2.246	181	622	803	92603	0.225	0.216
1	2.246	140	441	581	92603	0.241	0.216
1	2.246	224	437	661	92603	0.339	0.216
1	2.246	71	342	413	92603	0.172	0.216
1	2.246	146	386	532	92603	0.274	0.216
1	2.246	120	498	618	92603	0.194	0.216
1	2.246	85	349	434	92603	0.196	0.216
1	2.246	58	432	490	92603	0.118	0.216
1	2.246	74	266	340	92603	0.218	0.216
1	2.246	65	530	595	92603	0.109	0.216
1	2.246	82	223	305	92603	0.269	0.216
1	2.246	88	527	615	92603	0.143	0.216
1	2.246	12	99	111	92603	0.108	0.216
1	2.246	102	532	634	92603	0.161	0.216
1	2.246	119	476	595	92603	0.2	0.216
1	2.246	237	794	1031	92603	0.23	0.216
1	2.246	55	283	338	92603	0.163	0.216
1	2.246	164	438	602	92603	0.272	0.216
1	2.246	85	404	489	92603	0.174	0.216
1	2.246	134	643	777	92603	0.172	0.216
1	2.246	109	310	419	92603	0.26	0.216
1	2.246	106	369	475	92603	0.223	0.216
1	2.246	113	400	513	92603	0.22	0.216
1	2.246	96	253	349	92603	0.275	0.216
1	2.246	188	687	875	92603	0.215	0.216
1	2.246	62	210	272	92603	0.228	0.216
1	2.246	186	707	893	92603	0.208	0.216
1	2.246	159	603	762	92603	0.209	0.216
1	2.246	217	667	884	92603	0.246	0.216
1	2.246	118	290	408	92603	0.289	0.216
1	2.246	170	643	813	92603	0.209	0.216
1	2.246	58	218	276	92603	0.21	0.216
1	2.246	209	486	695	92603	0.301	0.216
1	2.246	223	626	849	92603	0.263	0.216
1	2.246	205	637	842	92603	0.244	0.216
1	2.246	62	188	250	92603	0.248	0.216
1	2.246	156	446	602	92603	0.259	0.216
1	2.246	171	480	651	92603	0.263	0.216
1	2.246	89	324	413	92603	0.216	0.216
1	2.246	46	224	270	92603	0.17	0.216
1	2.246	149	528	677	92603	0.22	0.216
1	2.246	220	596	816	92603	0.27	0.216
1	2.246	28	101	129	92603	0.217	0.216
1	2.246	147	613	760	92603	0.193	0.216
1	2.246	147	445	592	92603	0.248	0.216
1	2.246	165	620	785	92603	0.21	0.216
1	2.246	93	333	426	92603	0.218	0.216
1	2.246	107	435	542	92603	0.197	0.216
1	2.246	129	570	699	92603	0.184	0.216
1	2.246	24	82	106	92603	0.226	0.216
1	2.246	129	432	561	92603	0.23	0.216
1	2.246	165	490	655	92603	0.252	0.216
1	2.246	184	638	822	92603	0.224	0.216
1	2.246	93	247	340	92603	0.274	0.216
1	2.246	54	293	347	92603	0.156	0.216
1	2.246	172	617	789	92603	0.218	0.216
1	2.246	184	619	803	92603	0.229	0.216
1	2.246	23	173	196	92603	0.117	0.216
1	2.246	113	505	618	92603	0.183	0.216
1	2.246	230	841	1071	92603	0.215	0.216
1	2.246	47	206	253	92603	0.186	0.216
1	2.246	59	370	429	92603	0.138	0.216
1	2.246	230	894	1124	92603	0.205	0.216
1	2.246	208	795	1003	92603	0.207	0.216
1	2.246	29	188	217	92603	0.134	0.216
1	2.246	21	127	148	92603	0.142	0.216
1	2.246	105	676	781	92603	0.134	0.216
1	2.246	247	834	1081	92603	0.228	0.216
1	2.246	58	360	418	92603	0.139	0.216
1	2.246	166	657	823	92603	0.202	0.216
1	2.246	157	762	919	92603	0.171	0.216
1	2.246	123	436	559	92603	0.22	0.216
1	2.246	204	775	979	92603	0.208	0.216
1	2.246	211	722	933	92603	0.226	0.216
1	2.246	242	591	833	92603	0.29	0.216
1	2.246	74	358	432	92603	0.171	0.216
1	2.246	133	633	766	92603	0.174	0.216
1	2.246	37	222	259	92603	0.143	0.216
1	2.246	152	618	770	92603	0.197	0.216
1	2.246	242	792	1034	92603	0.234	0.216
1	2.246	118	304	422	92603	0.28	0.216
1	2.246	148	457	605	92603	0.245	0.216
1	2.246	130	603	733	92603	0.177	0.216
1	2.246	125	439	564	92603	0.222	0.216
2	2.847	784	881	1665	144472	0.471	0.4046
2	2.847	61	226	287	144472	0.212	0.4046
2	2.847	36	102	138	144472	0.261	0.4046
2	2.847	259	695	954	144472	0.272	0.4046
2	2.847	493	460	953	144472	0.517	0.4046
2	2.847	44	201	245	144472	0.18	0.4046
2	2.847	646	674	1320	144472	0.489	0.4046
2	2.847	220	370	590	144472	0.373	0.4046
2	2.847	460	430	890	144472	0.517	0.4046
2	2.847	407	519	926	144472	0.44	0.4046
2	2.847	122	253	375	144472	0.325	0.4046
2	2.847	475	658	1133	144472	0.419	0.4046
2	2.847	17	109	126	144472	0.135	0.4046
2	2.847	105	248	353	144472	0.298	0.4046
2	2.847	750	580	1330	144472	0.564	0.4046
2	2.847	448	716	1164	144472	0.385	0.4046
2	2.847	518	730	1248	144472	0.415	0.4046
2	2.847	55	210	265	144472	0.208	0.4046
2	2.847	404	581	985	144472	0.41	0.4046
2	2.847	212	438	650	144472	0.326	0.4046
2	2.847	333	461	794	144472	0.419	0.4046
2	2.847	212	416	628	144472	0.338	0.4046
2	2.847	1080	409	1489	144472	0.725	0.4046
2	2.847	155	248	403	144472	0.385	0.4046
2	2.847	32	163	195	144472	0.164	0.4046
2	2.847	56	67	123	144472	0.455	0.4046
2	2.847	185	245	430	144472	0.43	0.4046
2	2.847	522	578	1100	144472	0.474	0.4046
2	2.847	28	102	130	144472	0.215	0.4046
2	2.847	372	520	892	144472	0.417	0.4046
2	2.847	127	258	385	144472	0.33	0.4046
2	2.847	167	261	428	144472	0.39	0.4046
2	2.847	88	110	198	144472	0.444	0.4046
2	2.847	163	321	484	144472	0.337	0.4046
2	2.847	181	351	532	144472	0.34	0.4046
2	2.847	19	131	150	144472	0.127	0.4046
2	2.847	374	424	798	144472	0.469	0.4046
2	2.847	67	203	270	144472	0.248	0.4046
2	2.847	88	140	228	144472	0.386	0.4046
2	2.847	290	507	797	144472	0.364	0.4046
2	2.847	29	102	131	144472	0.221	0.4046
2	2.847	65	91	156	144472	0.417	0.4046
2	2.847	131	337	468	144472	0.28	0.4046
2	2.847	216	245	461	144472	0.468	0.4046
2	2.847	134	283	417	144472	0.321	0.4046
2	2.847	393	536	929	144472	0.423	0.4046
2	2.847	642	1001	1643	144472	0.391	0.4046
2	2.847	71	88	159	144472	0.446	0.4046
2	2.847	47	111	158	144472	0.298	0.4046
2	2.847	24	76	100	144472	0.24	0.4046
2	2.847	127	300	427	144472	0.297	0.4046
2	2.847	144	305	449	144472	0.321	0.4046
2	2.847	197	504	701	144472	0.281	0.4046
2	2.847	477	713	1190	144472	0.401	0.4046
2	2.847	254	437	691	144472	0.368	0.4046
2	2.847	46	99	145	144472	0.317	0.4046
2	2.847	122	234	356	144472	0.343	0.4046
2	2.847	738	766	1504	144472	0.491	0.4046
2	2.847	698	698	1396	144472	0.5	0.4046
2	2.847	27	241	268	144472	0.101	0.4046
2	2.847	598	854	1452	144472	0.412	0.4046
2	2.847	342	528	870	144472	0.393	0.4046
2	2.847	261	385	646	144472	0.404	0.4046
2	2.847	404	660	1064	144472	0.38	0.4046
2	2.847	271	583	854	144472	0.317	0.4046
2	2.847	78	230	308	144472	0.253	0.4046
2	2.847	114	340	454	144472	0.251	0.4046
2	2.847	216	392	608	144472	0.355	0.4046
2	2.847	493	599	1092	144472	0.452	0.4046
2	2.847	930	581	1511	144472	0.616	0.4046
2	2.847	325	791	1116	144472	0.291	0.4046
2	2.847	546	489	1035	144472	0.528	0.4046
2	2.847	929	507	1436	144472	0.647	0.4046
2	2.847	571	588	1159	144472	0.493	0.4046
2	2.847	741	672	1413	144472	0.524	0.4046
2	2.847	1191	456	1647	144472	0.723	0.4046
2	2.847	424	355	779	144472	0.544	0.4046
2	2.847	161	488	649	144472	0.248	0.4046
2	2.847	36	80	116	144472	0.31	0.4046
2	2.847	165	302	467	144472	0.353	0.4046
2	2.847	292	422	714	144472	0.409	0.4046
2	2.847	492	646	1138	144472	0.432	0.4046
2	2.847	416	589	1005	144472	0.414	0.4046
2	2.847	845	551	1396	144472	0.605	0.4046
2	2.847	309	241	550	144472	0.562	0.4046
2	2.847	177	275	452	144472	0.392	0.4046
2	2.847	131	333	464	144472	0.282	0.4046
2	2.847	111	395	506	144472	0.219	0.4046
2	2.847	15	110	125	144472	0.12	0.4046
2	2.847	312	368	680	144472	0.459	0.4046
2	2.847	748	658	1406	144472	0.532	0.4046
2	2.847	720	905	1625	144472	0.443	0.4046
2	2.847	527	234	761	144472	0.692	0.4046
2	2.847	149	299	448	144472	0.333	0.4046
2	2.847	202	435	637	144472	0.317	0.4046
2	2.847	124	128	252	144472	0.492	0.4046
2	2.847	114	303	417	144472	0.273	0.4046
2	2.847	772	808	1580	144472	0.489	0.4046
2	2.847	598	964	1562	144472	0.383	0.4046
2	2.847	292	276	568	144472	0.514	0.4046
2	2.847	40	86	126	144472	0.318	0.4046
2	2.847	150	164	314	144472	0.478	0.4046
2	2.847	30	108	138	144472	0.217	0.4046
2	2.847	149	519	668	144472	0.223	0.4046
2	2.847	686	785	1471	144472	0.466	0.4046
2	2.847	718	895	1613	144472	0.445	0.4046
2	2.847	510	706	1216	144472	0.419	0.4046
2	2.847	62	320	382	144472	0.162	0.4046
2	2.847	35	127	162	144472	0.216	0.4046
2	2.847	84	129	213	144472	0.394	0.4046
2	2.847	25	117	142	144472	0.176	0.4046
2	2.847	310	432	742	144472	0.418	0.4046
2	2.847	591	932	1523	144472	0.388	0.4046
2	2.847	502	934	1436	144472	0.35	0.4046
2	2.847	575	673	1248	144472	0.461	0.4046
2	2.847	72	477	549	144472	0.131	0.4046
2	2.847	150	183	333	144472	0.45	0.4046
2	2.847	139	294	433	144472	0.321	0.4046
2	2.847	103	375	478	144472	0.216	0.4046
2	2.847	383	624	1007	144472	0.38	0.4046
2	2.847	621	602	1223	144472	0.508	0.4046
2	2.847	516	1018	1534	144472	0.336	0.4046
2	2.847	91	358	449	144472	0.203	0.4046
2	2.847	356	447	803	144472	0.443	0.4046
2	2.847	274	503	777	144472	0.353	0.4046
2	2.847	50	206	256	144472	0.195	0.4046
2	2.847	468	953	1421	144472	0.329	0.4046
2	2.847	630	964	1594	144472	0.395	0.4046
2	2.847	638	678	1316	144472	0.485	0.4046
2	2.847	94	395	489	144472	0.192	0.4046
2	2.847	285	484	769	144472	0.371	0.4046
2	2.847	199	710	909	144472	0.219	0.4046
2	2.847	429	664	1093	144472	0.392	0.4046
2	2.847	813	839	1652	144472	0.492	0.4046
2	2.847	544	619	1163	144472	0.468	0.4046
2	2.847	323	413	736	144472	0.439	0.4046
2	2.847	194	263	457	144472	0.424	0.4046
2	2.847	236	497	733	144472	0.322	0.4046
2	2.847	422	758	1180	144472	0.358	0.4046
2	2.847	378	821	1199	144472	0.315	0.4046
2	2.847	328	422	750	144472	0.437	0.4046
2	2.847	119	179	298	144472	0.399	0.4046
2	2.847	112	264	376	144472	0.298	0.4046
2	2.847	336	411	747	144472	0.45	0.4046
2	2.847	422	923	1345	144472	0.314	0.4046
2	2.847	401	655	1056	144472	0.38	0.4046
2	2.847	580	787	1367	144472	0.424	0.4046
2	2.847	532	316	848	144472	0.627	0.4046
2	2.847	522	728	1250	144472	0.418	0.4046
2	2.847	65	197	262	144472	0.248	0.4046
2	2.847	282	411	693	144472	0.407	0.4046
2	2.847	878	774	1652	144472	0.532	0.4046
2	2.847	305	475	780	144472	0.391	0.4046
2	2.847	341	740	1081	144472	0.315	0.4046
2	2.847	284	446	730	144472	0.389	0.4046
2	2.847	173	177	350	144472	0.494	0.4046
2	2.847	530	898	1428	144472	0.371	0.4046
2	2.847	389	753	1142	144472	0.341	0.4046
2	2.847	242	318	560	144472	0.432	0.4046
2	2.847	22	89	111	144472	0.198	0.4046
2	2.847	173	380	553	144472	0.313	0.4046
2	2.847	402	409	811	144472	0.496	0.4046
2	2.847	597	872	1469	144472	0.406	0.4046
2	2.847	258	446	704	144472	0.366	0.4046
2	2.847	328	452	780	144472	0.42	0.4046
2	2.847	47	253	300	144472	0.157	0.4046
2	2.847	563	705	1268	144472	0.444	0.4046
2	2.847	260	734	994	144472	0.262	0.4046
2	2.847	102	193	295	144472	0.346	0.4046
2	2.847	247	203	450	144472	0.549	0.4046
2	2.847	76	322	398	144472	0.191	0.4046
2	2.847	115	372	487	144472	0.236	0.4046
2	2.847	243	302	545	144472	0.446	0.4046
2	2.847	66	98	164	144472	0.402	0.4046
2	2.847	218	248	466	144472	0.468	0.4046
2	2.847	168	187	355	144472	0.473	0.4046
2	2.847	220	268	488	144472	0.451	0.4046
2	2.847	345	921	1266	144472	0.272	0.4046
2	2.847	48	227	275	144472	0.174	0.4046
2	2.847	137	220	357	144472	0.384	0.4046
2	2.847	232	318	550	144472	0.422	0.4046
2	2.847	143	296	439	144472	0.326	0.4046
2	2.847	521	711	1232	144472	0.423	0.4046
2	2.847	219	221	440	144472	0.498	0.4046
2	2.847	80	193	273	144472	0.293	0.4046
2	2.847	560	595	1155	144472	0.485	0.4046
2	2.847	358	265	623	144472	0.575	0.4046
2	2.847	196	457	653	144472	0.3	0.4046
2	2.847	56	245	301	144472	0.186	0.4046
2	2.847	577	431	1008	144472	0.572	0.4046
3	2.102	102	139	241	215776	0.423	0.3963
3	2.102	172	249	421	215776	0.409	0.3963
3	2.102	152	235	387	215776	0.393	0.3963
3	2.102	192	399	591	215776	0.325	0.3963
3	2.102	352	364	716	215776	0.492	0.3963
3	2.102	182	303	485	215776	0.375	0.3963
3	2.102	246	372	618	215776	0.398	0.3963
3	2.102	214	455	669	215776	0.32	0.3963
3	2.102	296	844	1140	215776	0.26	0.3963
3	2.102	302	672	974	215776	0.31	0.3963
3	2.102	689	704	1393	215776	0.495	0.3963
3	2.102	372	543	915	215776	0.407	0.3963
3	2.102	314	415	729	215776	0.431	0.3963
3	2.102	219	275	494	215776	0.443	0.3963
3	2.102	276	777	1053	215776	0.262	0.3963
3	2.102	331	811	1142	215776	0.29	0.3963
3	2.102	369	726	1095	215776	0.337	0.3963
3	2.102	710	595	1305	215776	0.544	0.3963
3	2.102	174	381	555	215776	0.314	0.3963
3	2.102	209	342	551	215776	0.379	0.3963
3	2.102	417	821	1238	215776	0.337	0.3963
3	2.102	322	784	1106	215776	0.291	0.3963
3	2.102	228	604	832	215776	0.274	0.3963
3	2.102	783	597	1380	215776	0.567	0.3963
3	2.102	569	601	1170	215776	0.486	0.3963
3	2.102	133	269	402	215776	0.331	0.3963
3	2.102	185	261	446	215776	0.415	0.3963
3	2.102	398	838	1236	215776	0.322	0.3963
3	2.102	347	715	1062	215776	0.327	0.3963
3	2.102	436	729	1165	215776	0.374	0.3963
3	2.102	726	580	1306	215776	0.556	0.3963
3	2.102	254	379	633	215776	0.401	0.3963
3	2.102	196	271	467	215776	0.42	0.3963
3	2.102	417	782	1199	215776	0.348	0.3963
3	2.102	362	686	1048	215776	0.345	0.3963
3	2.102	393	740	1133	215776	0.347	0.3963
3	2.102	710	577	1287	215776	0.552	0.3963
3	2.102	475	473	948	215776	0.501	0.3963
3	2.102	230	438	668	215776	0.344	0.3963
3	2.102	236	279	515	215776	0.458	0.3963
3	2.102	244	670	914	215776	0.267	0.3963
3	2.102	374	719	1093	215776	0.342	0.3963
3	2.102	433	689	1122	215776	0.386	0.3963
3	2.102	356	552	908	215776	0.392	0.3963
3	2.102	781	487	1268	215776	0.616	0.3963
3	2.102	461	541	1002	215776	0.46	0.3963
3	2.102	247	281	528	215776	0.468	0.3963
3	2.102	394	650	1044	215776	0.377	0.3963
3	2.102	324	725	1049	215776	0.309	0.3963
3	2.102	453	712	1165	215776	0.389	0.3963
3	2.102	665	589	1254	215776	0.53	0.3963
3	2.102	596	477	1073	215776	0.556	0.3963
3	2.102	243	378	621	215776	0.391	0.3963
3	2.102	193	179	372	215776	0.519	0.3963
3	2.102	229	820	1049	215776	0.218	0.3963
3	2.102	270	505	775	215776	0.348	0.3963
3	2.102	467	610	1077	215776	0.434	0.3963
3	2.102	289	520	809	215776	0.357	0.3963
3	2.102	729	515	1244	215776	0.586	0.3963
3	2.102	568	433	1001	215776	0.567	0.3963
3	2.102	302	404	706	215776	0.428	0.3963
3	2.102	369	583	952	215776	0.388	0.3963
3	2.102	291	463	754	215776	0.386	0.3963
3	2.102	269	422	691	215776	0.389	0.3963
3	2.102	324	478	802	215776	0.404	0.3963
3	2.102	587	466	1053	215776	0.558	0.3963
3	2.102	311	521	832	215776	0.374	0.3963
3	2.102	250	278	528	215776	0.474	0.3963
3	2.102	293	625	918	215776	0.319	0.3963
3	2.102	267	300	567	215776	0.471	0.3963
3	2.102	300	422	722	215776	0.416	0.3963
3	2.102	366	499	865	215776	0.423	0.3963
3	2.102	536	358	894	215776	0.6	0.3963
3	2.102	458	318	776	215776	0.59	0.3963
3	2.102	243	406	649	215776	0.374	0.3963
3	2.102	258	589	847	215776	0.305	0.3963
3	2.102	293	559	852	215776	0.344	0.3963
3	2.102	287	298	585	215776	0.491	0.3963
3	2.102	272	394	666	215776	0.408	0.3963
3	2.102	546	441	987	215776	0.553	0.3963
3	2.102	609	367	976	215776	0.624	0.3963
3	2.102	284	382	666	215776	0.426	0.3963
3	2.102	239	601	840	215776	0.284	0.3963
3	2.102	214	348	562	215776	0.381	0.3963
3	2.102	228	296	524	215776	0.435	0.3963
3	2.102	310	422	732	215776	0.424	0.3963
3	2.102	651	389	1040	215776	0.626	0.3963
3	2.102	443	341	784	215776	0.565	0.3963
3	2.102	232	290	522	215776	0.444	0.3963
3	2.102	277	589	866	215776	0.32	0.3963
3	2.102	277	549	826	215776	0.335	0.3963
3	2.102	289	423	712	215776	0.406	0.3963
3	2.102	273	401	674	215776	0.405	0.3963
3	2.102	218	301	519	215776	0.42	0.3963
3	2.102	413	241	654	215776	0.632	0.3963
3	2.102	321	318	639	215776	0.502	0.3963
3	2.102	137	406	543	215776	0.252	0.3963
3	2.102	70	118	188	215776	0.372	0.3963
3	2.102	156	256	412	215776	0.379	0.3963
3	2.102	164	277	441	215776	0.372	0.3963
3	2.102	454	545	999	215776	0.454	0.3963
3	2.102	214	171	385	215776	0.556	0.3963
3	2.102	300	256	556	215776	0.54	0.3963
3	2.102	200	567	767	215776	0.261	0.3963
3	2.102	56	227	283	215776	0.198	0.3963
3	2.102	97	217	314	215776	0.309	0.3963
3	2.102	204	196	400	215776	0.51	0.3963
3	2.102	497	417	914	215776	0.544	0.3963
3	2.102	395	432	827	215776	0.478	0.3963
3	2.102	213	244	457	215776	0.466	0.3963
3	2.102	286	458	744	215776	0.384	0.3963
3	2.102	58	100	158	215776	0.367	0.3963
3	2.102	167	308	475	215776	0.352	0.3963
3	2.102	277	474	751	215776	0.369	0.3963
3	2.102	382	402	784	215776	0.487	0.3963
3	2.102	267	211	478	215776	0.559	0.3963
3	2.102	165	229	394	215776	0.419	0.3963
3	2.102	233	415	648	215776	0.36	0.3963
3	2.102	126	170	296	215776	0.426	0.3963
3	2.102	42	130	172	215776	0.244	0.3963
3	2.102	160	130	290	215776	0.552	0.3963
3	2.102	39	106	145	215776	0.269	0.3963
3	2.102	68	183	251	215776	0.271	0.3963
3	2.102	120	241	361	215776	0.332	0.3963
3	2.102	78	246	324	215776	0.241	0.3963
3	2.102	233	338	571	215776	0.408	0.3963
3	2.102	154	195	349	215776	0.441	0.3963
3	2.102	47	55	102	215776	0.461	0.3963
3	2.102	205	237	442	215776	0.464	0.3963
3	2.102	304	438	742	215776	0.41	0.3963
3	2.102	164	223	387	215776	0.424	0.3963
3	2.102	184	298	482	215776	0.382	0.3963
3	2.102	175	307	482	215776	0.363	0.3963
3	2.102	324	528	852	215776	0.38	0.3963
3	2.102	404	557	961	215776	0.42	0.3963
3	2.102	180	290	470	215776	0.383	0.3963
3	2.102	140	194	334	215776	0.419	0.3963
3	2.102	266	531	797	215776	0.334	0.3963
3	2.102	426	557	983	215776	0.433	0.3963
3	2.102	113	175	288	215776	0.392	0.3963
3	2.102	77	477	554	215776	0.139	0.3963
3	2.102	255	343	598	215776	0.426	0.3963
3	2.102	169	173	342	215776	0.494	0.3963
3	2.102	155	296	451	215776	0.344	0.3963
3	2.102	337	430	767	215776	0.439	0.3963
3	2.102	284	431	715	215776	0.397	0.3963
3	2.102	286	395	681	215776	0.42	0.3963
3	2.102	82	152	234	215776	0.35	0.3963
3	2.102	276	513	789	215776	0.35	0.3963
3	2.102	434	603	1037	215776	0.418	0.3963
3	2.102	217	402	619	215776	0.351	0.3963
3	2.102	243	378	621	215776	0.391	0.3963
3	2.102	313	435	748	215776	0.418	0.3963
3	2.102	425	626	1051	215776	0.404	0.3963
3	2.102	137	270	407	215776	0.337	0.3963
3	2.102	390	541	931	215776	0.419	0.3963
3	2.102	119	307	426	215776	0.279	0.3963
3	2.102	338	554	892	215776	0.379	0.3963
3	2.102	208	357	565	215776	0.368	0.3963
3	2.102	248	320	568	215776	0.437	0.3963
3	2.102	287	510	797	215776	0.36	0.3963
3	2.102	213	347	560	215776	0.38	0.3963
3	2.102	346	425	771	215776	0.449	0.3963
3	2.102	301	395	696	215776	0.432	0.3963
3	2.102	277	449	726	215776	0.382	0.3963
3	2.102	373	515	888	215776	0.42	0.3963
3	2.102	375	571	946	215776	0.396	0.3963
3	2.102	437	486	923	215776	0.474	0.3963
3	2.102	345	404	749	215776	0.461	0.3963
3	2.102	397	611	1008	215776	0.394	0.3963
3	2.102	236	374	610	215776	0.387	0.3963
3	2.102	238	368	606	215776	0.393	0.3963
3	2.102	100	291	391	215776	0.256	0.3963
3	2.102	385	534	919	215776	0.419	0.3963
3	2.102	252	271	523	215776	0.482	0.3963
3	2.102	279	334	613	215776	0.455	0.3963
3	2.102	269	439	708	215776	0.38	0.3963
3	2.102	176	175	351	215776	0.501	0.3963
3	2.102	191	376	567	215776	0.337	0.3963
3	2.102	378	512	890	215776	0.425	0.3963
3	2.102	205	421	626	215776	0.328	0.3963
3	2.102	560	683	1243	215776	0.45	0.3963
3	2.102	210	330	540	215776	0.389	0.3963
3	2.102	237	312	549	215776	0.432	0.3963
3	2.102	274	344	618	215776	0.443	0.3963
3	2.102	345	498	843	215776	0.409	0.3963
3	2.102	231	418	649	215776	0.356	0.3963
3	2.102	245	354	599	215776	0.409	0.3963
3	2.102	130	178	308	215776	0.422	0.3963
3	2.102	175	410	585	215776	0.299	0.3963
3	2.102	176	373	549	215776	0.321	0.3963
3	2.102	182	267	449	215776	0.405	0.3963
3	2.102	160	207	367	215776	0.436	0.3963
3	2.102	92	256	348	215776	0.264	0.3963
3	2.102	65	124	189	215776	0.344	0.3963
3	2.102	395	563	958	215776	0.412	0.3963
3	2.102	305	409	714	215776	0.427	0.3963
3	2.102	240	364	604	215776	0.397	0.3963
3	2.102	284	354	638	215776	0.445	0.3963
3	2.102	163	223	386	215776	0.422	0.3963
3	2.102	225	315	540	215776	0.417	0.3963
3	2.102	375	642	1017	215776	0.369	0.3963
3	2.102	77	198	275	215776	0.28	0.3963
3	2.102	238	344	582	215776	0.409	0.3963
3	2.102	167	322	489	215776	0.342	0.3963
3	2.102	110	215	325	215776	0.338	0.3963
3	2.102	312	505	817	215776	0.382	0.3963
3	2.102	151	304	455	215776	0.332	0.3963
3	2.102	295	385	680	215776	0.434	0.3963
3	2.102	204	499	703	215776	0.29	0.3963
3	2.102	238	276	514	215776	0.463	0.3963
3	2.102	253	284	537	215776	0.471	0.3963
3	2.102	342	466	808	215776	0.423	0.3963
3	2.102	184	219	403	215776	0.457	0.3963
3	2.102	171	240	411	215776	0.416	0.3963
3	2.102	190	234	424	215776	0.448	0.3963
3	2.102	246	470	716	215776	0.344	0.3963
3	2.102	444	494	938	215776	0.473	0.3963
3	2.102	176	347	523	215776	0.336	0.3963
3	2.102	117	161	278	215776	0.421	0.3963
3	2.102	240	255	495	215776	0.485	0.3963
3	2.102	196	270	466	215776	0.421	0.3963
3	2.102	168	347	515	215776	0.326	0.3963
3	2.102	219	379	598	215776	0.366	0.3963
3	2.102	239	392	631	215776	0.379	0.3963
3	2.102	181	343	524	215776	0.345	0.3963
3	2.102	198	278	476	215776	0.416	0.3963
3	2.102	149	181	330	215776	0.452	0.3963
3	2.102	468	505	973	215776	0.481	0.3963
3	2.102	366	449	815	215776	0.449	0.3963
3	2.102	40	64	104	215776	0.385	0.3963
3	2.102	237	432	669	215776	0.354	0.3963
3	2.102	75	102	177	215776	0.424	0.3963
3	2.102	123	247	370	215776	0.332	0.3963
3	2.102	260	328	588	215776	0.442	0.3963
3	2.102	213	398	611	215776	0.349	0.3963
3	2.102	36	125	161	215776	0.224	0.3963
3	2.102	191	368	559	215776	0.342	0.3963
3	2.102	339	517	856	215776	0.396	0.3963
3	2.102	103	185	288	215776	0.358	0.3963
3	2.102	57	50	107	215776	0.533	0.3963
3	2.102	142	276	418	215776	0.34	0.3963
3	2.102	68	65	133	215776	0.511	0.3963
3	2.102	150	269	419	215776	0.358	0.3963
3	2.102	162	282	444	215776	0.365	0.3963
3	2.102	298	622	920	215776	0.324	0.3963
3	2.102	160	342	502	215776	0.319	0.3963
3	2.102	289	529	818	215776	0.353	0.3963
3	2.102	136	254	390	215776	0.349	0.3963
3	2.102	211	301	512	215776	0.412	0.3963
3	2.102	272	436	708	215776	0.384	0.3963
3	2.102	199	287	486	215776	0.41	0.3963
3	2.102	131	249	380	215776	0.345	0.3963
3	2.102	168	235	403	215776	0.417	0.3963
3	2.102	224	419	643	215776	0.348	0.3963
3	2.102	154	233	387	215776	0.398	0.3963
3	2.102	196	342	538	215776	0.364	0.3963
3	2.102	148	277	425	215776	0.348	0.3963
3	2.102	248	394	642	215776	0.386	0.3963
3	2.102	125	329	454	215776	0.275	0.3963
3	2.102	182	268	450	215776	0.404	0.3963
3	2.102	135	337	472	215776	0.286	0.3963
3	2.102	243	426	669	215776	0.363	0.3963
3	2.102	386	443	829	215776	0.466	0.3963
3	2.102	305	377	682	215776	0.447	0.3963
3	2.102	247	371	618	215776	0.4	0.3963
3	2.102	102	112	214	215776	0.477	0.3963
3	2.102	146	201	347	215776	0.421	0.3963
3	2.102	214	260	474	215776	0.452	0.3963
3	2.102	266	580	846	215776	0.314	0.3963
3	2.102	267	297	564	215776	0.473	0.3963
3	2.102	333	496	829	215776	0.402	0.3963
3	2.102	197	209	406	215776	0.485	0.3963
3	2.102	147	365	512	215776	0.287	0.3963
3	2.102	249	419	668	215776	0.373	0.3963
3	2.102	104	121	225	215776	0.462	0.3963
3	2.102	289	405	694	215776	0.416	0.3963
3	2.102	233	283	516	215776	0.452	0.3963
3	2.102	127	493	620	215776	0.205	0.3963
3	2.102	259	371	630	215776	0.411	0.3963
3	2.102	201	300	501	215776	0.401	0.3963
3	2.102	93	246	339	215776	0.274	0.3963
3	2.102	251	304	555	215776	0.452	0.3963
3	2.102	98	118	216	215776	0.454	0.3963
3	2.102	132	467	599	215776	0.22	0.3963
3	2.102	212	374	586	215776	0.362	0.3963
3	2.102	329	401	730	215776	0.451	0.3963
3	2.102	89	216	305	215776	0.292	0.3963
3	2.102	66	206	272	215776	0.243	0.3963
3	2.102	200	286	486	215776	0.412	0.3963
3	2.102	258	302	560	215776	0.461	0.3963
3	2.102	303	282	585	215776	0.518	0.3963
3	2.102	222	476	698	215776	0.318	0.3963
3	2.102	136	357	493	215776	0.276	0.3963
3	2.102	198	313	511	215776	0.388	0.3963
3	2.102	84	290	374	215776	0.225	0.3963
3	2.102	126	307	433	215776	0.291	0.3963
3	2.102	279	410	689	215776	0.405	0.3963
3	2.102	152	500	652	215776	0.233	0.3963
3	2.102	159	341	500	215776	0.318	0.3963
3	2.102	87	281	368	215776	0.236	0.3963
3	2.102	167	364	531	215776	0.314	0.3963
3	2.102	85	248	333	215776	0.255	0.3963
3	2.102	295	387	682	215776	0.433	0.3963
3	2.102	265	306	571	215776	0.464	0.3963
3	2.102	326	510	836	215776	0.39	0.3963
3	2.102	209	614	823	215776	0.254	0.3963
3	2.102	109	560	669	215776	0.163	0.3963
3	2.102	159	405	564	215776	0.282	0.3963
3	2.102	42	250	292	215776	0.144	0.3963
3	2.102	68	194	262	215776	0.26	0.3963
3	2.102	265	375	640	215776	0.414	0.3963
3	2.102	105	134	239	215776	0.439	0.3963
3	2.102	162	497	659	215776	0.246	0.3963
3	2.102	208	470	678	215776	0.307	0.3963
3	2.102	74	190	264	215776	0.28	0.3963
3	2.102	169	309	478	215776	0.354	0.3963
3	2.102	383	649	1032	215776	0.371	0.3963
3	2.102	60	55	115	215776	0.522	0.3963
3	2.102	156	401	557	215776	0.28	0.3963
3	2.102	100	479	579	215776	0.173	0.3963
3	2.102	102	229	331	215776	0.308	0.3963
3	2.102	39	223	262	215776	0.149	0.3963
3	2.102	265	452	717	215776	0.37	0.3963
3	2.102	134	400	534	215776	0.251	0.3963
4	2.382	390	926	1316	189771	0.296	0.28
4	2.382	505	981	1486	189771	0.34	0.28
4	2.382	156	520	676	189771	0.231	0.28
4	2.382	380	988	1368	189771	0.278	0.28
4	2.382	444	1106	1550	189771	0.286	0.28
4	2.382	58	250	308	189771	0.188	0.28
4	2.382	262	812	1074	189771	0.244	0.28
4	2.382	147	501	648	189771	0.227	0.28
4	2.382	327	620	947	189771	0.345	0.28
4	2.382	375	880	1255	189771	0.299	0.28
4	2.382	449	907	1356	189771	0.331	0.28
4	2.382	234	662	896	189771	0.261	0.28
4	2.382	328	894	1222	189771	0.268	0.28
4	2.382	281	704	985	189771	0.285	0.28
4	2.382	470	1040	1510	189771	0.311	0.28
4	2.382	509	988	1497	189771	0.34	0.28
4	2.382	268	736	1004	189771	0.267	0.28
4	2.382	80	342	422	189771	0.19	0.28
4	2.382	457	995	1452	189771	0.315	0.28
4	2.382	332	792	1124	189771	0.295	0.28
4	2.382	435	1010	1445	189771	0.301	0.28
4	2.382	381	815	1196	189771	0.319	0.28
4	2.382	268	822	1090	189771	0.246	0.28
4	2.382	251	600	851	189771	0.295	0.28
4	2.382	335	654	989	189771	0.339	0.28
4	2.382	330	751	1081	189771	0.305	0.28
4	2.382	277	705	982	189771	0.282	0.28
4	2.382	345	863	1208	189771	0.286	0.28
4	2.382	259	855	1114	189771	0.232	0.28
4	2.382	439	828	1267	189771	0.346	0.28
4	2.382	401	755	1156	189771	0.347	0.28
4	2.382	173	614	787	189771	0.22	0.28
4	2.382	194	657	851	189771	0.228	0.28
4	2.382	122	212	334	189771	0.365	0.28
4	2.382	367	858	1225	189771	0.3	0.28
4	2.382	199	616	815	189771	0.244	0.28
4	2.382	128	558	686	189771	0.187	0.28
4	2.382	152	412	564	189771	0.27	0.28
4	2.382	263	629	892	189771	0.295	0.28
4	2.382	292	768	1060	189771	0.276	0.28
4	2.382	320	1009	1329	189771	0.241	0.28
4	2.382	290	914	1204	189771	0.241	0.28
4	2.382	303	862	1165	189771	0.26	0.28
4	2.382	196	659	855	189771	0.229	0.28
4	2.382	242	731	973	189771	0.249	0.28
4	2.382	206	624	830	189771	0.248	0.28
4	2.382	196	469	665	189771	0.295	0.28
4	2.382	53	287	340	189771	0.156	0.28
4	2.382	243	532	775	189771	0.314	0.28
4	2.382	316	794	1110	189771	0.285	0.28
4	2.382	70	355	425	189771	0.165	0.28
4	2.382	152	591	743	189771	0.205	0.28
4	2.382	371	822	1193	189771	0.311	0.28
4	2.382	530	1031	1561	189771	0.34	0.28
4	2.382	262	755	1017	189771	0.258	0.28
4	2.382	396	768	1164	189771	0.34	0.28
4	2.382	492	970	1462	189771	0.336	0.28
4	2.382	135	460	595	189771	0.227	0.28
4	2.382	373	832	1205	189771	0.31	0.28
4	2.382	445	764	1209	189771	0.368	0.28
4	2.382	375	854	1229	189771	0.305	0.28
4	2.382	322	895	1217	189771	0.265	0.28
4	2.382	434	836	1270	189771	0.342	0.28
4	2.382	371	723	1094	189771	0.339	0.28
4	2.382	81	272	353	189771	0.23	0.28
4	2.382	376	840	1216	189771	0.309	0.28
4	2.382	357	818	1175	189771	0.304	0.28
4	2.382	261	734	995	189771	0.262	0.28
4	2.382	185	450	635	189771	0.291	0.28
4	2.382	278	686	964	189771	0.288	0.28
4	2.382	319	774	1093	189771	0.292	0.28
4	2.382	213	717	930	189771	0.229	0.28
4	2.382	292	841	1133	189771	0.258	0.28
4	2.382	361	1028	1389	189771	0.26	0.28
4	2.382	473	867	1340	189771	0.353	0.28
4	2.382	334	907	1241	189771	0.269	0.28
4	2.382	327	764	1091	189771	0.3	0.28
4	2.382	239	752	991	189771	0.241	0.28
4	2.382	372	838	1210	189771	0.307	0.28
4	2.382	379	818	1197	189771	0.317	0.28
4	2.382	401	856	1257	189771	0.319	0.28
4	2.382	280	819	1099	189771	0.255	0.28
4	2.382	266	872	1138	189771	0.234	0.28
4	2.382	448	918	1366	189771	0.328	0.28
4	2.382	396	879	1275	189771	0.311	0.28
4	2.382	323	1057	1380	189771	0.234	0.28
4	2.382	478	966	1444	189771	0.331	0.28
4	2.382	373	984	1357	189771	0.275	0.28
4	2.382	284	691	975	189771	0.291	0.28
4	2.382	477	898	1375	189771	0.347	0.28
4	2.382	335	728	1063	189771	0.315	0.28
4	2.382	508	967	1475	189771	0.344	0.28
4	2.382	386	937	1323	189771	0.292	0.28
4	2.382	208	591	799	189771	0.26	0.28
4	2.382	374	1123	1497	189771	0.25	0.28
4	2.382	408	980	1388	189771	0.294	0.28
4	2.382	379	662	1041	189771	0.364	0.28
4	2.382	253	612	865	189771	0.292	0.28
4	2.382	125	476	601	189771	0.208	0.28
4	2.382	385	942	1327	189771	0.29	0.28
4	2.382	366	1104	1470	189771	0.249	0.28
4	2.382	203	657	860	189771	0.236	0.28
4	2.382	283	692	975	189771	0.29	0.28
4	2.382	326	872	1198	189771	0.272	0.28
4	2.382	157	565	722	189771	0.218	0.28
4	2.382	357	1008	1365	189771	0.262	0.28
4	2.382	282	822	1104	189771	0.255	0.28
4	2.382	129	540	669	189771	0.193	0.28
4	2.382	106	337	443	189771	0.239	0.28
4	2.382	339	952	1291	189771	0.263	0.28
4	2.382	225	712	937	189771	0.24	0.28
4	2.382	319	894	1213	189771	0.263	0.28
4	2.382	249	584	833	189771	0.299	0.28
4	2.382	321	825	1146	189771	0.28	0.28
4	2.382	286	694	980	189771	0.292	0.28
4	2.382	168	482	650	189771	0.258	0.28
4	2.382	49	168	217	189771	0.226	0.28
4	2.382	324	992	1316	189771	0.246	0.28
4	2.382	439	766	1205	189771	0.364	0.28
4	2.382	172	475	647	189771	0.266	0.28
4	2.382	148	282	430	189771	0.344	0.28
4	2.382	116	554	670	189771	0.173	0.28
4	2.382	204	508	712	189771	0.286	0.28
4	2.382	395	684	1079	189771	0.366	0.28
4	2.382	196	850	1046	189771	0.187	0.28
4	2.382	319	571	890	189771	0.358	0.28
4	2.382	239	392	631	189771	0.379	0.28
4	2.382	136	538	674	189771	0.202	0.28
4	2.382	65	238	303	189771	0.214	0.28
4	2.382	230	1015	1245	189771	0.185	0.28
4	2.382	119	461	580	189771	0.205	0.28
4	2.382	284	453	737	189771	0.385	0.28
4	2.382	197	720	917	189771	0.215	0.28
4	2.382	297	637	934	189771	0.318	0.28
4	2.382	150	408	558	189771	0.269	0.28
4	2.382	329	684	1013	189771	0.325	0.28
4	2.382	214	854	1068	189771	0.2	0.28
4	2.382	308	775	1083	189771	0.284	0.28
4	2.382	423	778	1201	189771	0.352	0.28
4	2.382	295	654	949	189771	0.311	0.28
4	2.382	200	673	873	189771	0.229	0.28
4	2.382	143	412	555	189771	0.258	0.28
4	2.382	289	756	1045	189771	0.277	0.28
4	2.382	261	590	851	189771	0.307	0.28
4	2.382	234	557	791	189771	0.296	0.28
4	2.382	315	650	965	189771	0.326	0.28
4	2.382	240	593	833	189771	0.288	0.28
4	2.382	181	429	610	189771	0.297	0.28
4	2.382	115	314	429	189771	0.268	0.28
4	2.382	326	700	1026	189771	0.318	0.28
4	2.382	389	637	1026	189771	0.379	0.28
4	2.382	159	411	570	189771	0.279	0.28
4	2.382	465	659	1124	189771	0.414	0.28
4	2.382	247	613	860	189771	0.287	0.28
4	2.382	265	620	885	189771	0.299	0.28
4	2.382	518	685	1203	189771	0.431	0.28
4	2.382	134	327	461	189771	0.291	0.28
4	2.382	496	647	1143	189771	0.434	0.28
4	2.382	155	338	493	189771	0.314	0.28
4	2.382	411	638	1049	189771	0.392	0.28
4	2.382	368	624	992	189771	0.371	0.28
4	2.382	101	439	540	189771	0.187	0.28
4	2.382	115	297	412	189771	0.279	0.28
4	2.382	123	374	497	189771	0.248	0.28
4	2.382	122	503	625	189771	0.195	0.28
4	2.382	197	649	846	189771	0.233	0.28
4	2.382	317	647	964	189771	0.329	0.28
4	2.382	301	575	876	189771	0.344	0.28
4	2.382	256	443	699	189771	0.366	0.28
4	2.382	169	460	629	189771	0.269	0.28
4	2.382	297	548	845	189771	0.352	0.28
4	2.382	222	687	909	189771	0.244	0.28
4	2.382	164	564	728	189771	0.225	0.28
4	2.382	349	817	1166	189771	0.299	0.28
4	2.382	213	642	855	189771	0.249	0.28
4	2.382	338	641	979	189771	0.345	0.28
4	2.382	186	888	1074	189771	0.173	0.28
4	2.382	152	435	587	189771	0.259	0.28
4	2.382	270	748	1018	189771	0.265	0.28
4	2.382	217	737	954	189771	0.228	0.28
4	2.382	307	692	999	189771	0.307	0.28
4	2.382	301	565	866	189771	0.348	0.28
4	2.382	422	917	1339	189771	0.315	0.28
4	2.382	201	455	656	189771	0.306	0.28
4	2.382	221	627	848	189771	0.261	0.28
4	2.382	152	407	559	189771	0.272	0.28
5	1.757	558	132	690	97673	0.809	0.7062
5	1.757	449	299	748	97673	0.6	0.7062
5	1.757	72	42	114	97673	0.632	0.7062
5	1.757	412	202	614	97673	0.671	0.7062
5	1.757	627	185	812	97673	0.772	0.7062
5	1.757	305	81	386	97673	0.79	0.7062
5	1.757	696	171	867	97673	0.803	0.7062
5	1.757	688	233	921	97673	0.747	0.7062
5	1.757	183	103	286	97673	0.64	0.7062
5	1.757	153	76	229	97673	0.668	0.7062
5	1.757	775	149	924	97673	0.839	0.7062
5	1.757	166	105	271	97673	0.612	0.7062
5	1.757	839	135	974	97673	0.861	0.7062
5	1.757	635	174	809	97673	0.785	0.7062
5	1.757	526	125	651	97673	0.808	0.7062
5	1.757	755	150	905	97673	0.834	0.7062
5	1.757	246	140	386	97673	0.637	0.7062
5	1.757	382	141	523	97673	0.73	0.7062
5	1.757	162	76	238	97673	0.681	0.7062
5	1.757	310	81	391	97673	0.793	0.7062
5	1.757	355	177	532	97673	0.667	0.7062
5	1.757	568	122	690	97673	0.823	0.7062
5	1.757	316	183	499	97673	0.633	0.7062
5	1.757	531	428	959	97673	0.554	0.7062
5	1.757	206	102	308	97673	0.669	0.7062
5	1.757	551	174	725	97673	0.76	0.7062
5	1.757	205	48	253	97673	0.81	0.7062
5	1.757	274	74	348	97673	0.787	0.7062
5	1.757	868	217	1085	97673	0.8	0.7062
5	1.757	405	239	644	97673	0.629	0.7062
5	1.757	427	187	614	97673	0.695	0.7062
5	1.757	261	113	374	97673	0.698	0.7062
5	1.757	108	53	161	97673	0.671	0.7062
5	1.757	345	266	611	97673	0.565	0.7062
5	1.757	377	118	495	97673	0.762	0.7062
5	1.757	303	105	408	97673	0.743	0.7062
5	1.757	184	78	262	97673	0.702	0.7062
5	1.757	154	43	197	97673	0.782	0.7062
5	1.757	416	233	649	97673	0.641	0.7062
5	1.757	414	161	575	97673	0.72	0.7062
5	1.757	625	189	814	97673	0.768	0.7062
5	1.757	97	49	146	97673	0.664	0.7062
5	1.757	117	179	296	97673	0.395	0.7062
5	1.757	282	176	458	97673	0.616	0.7062
5	1.757	279	119	398	97673	0.701	0.7062
5	1.757	245	72	317	97673	0.773	0.7062
5	1.757	384	147	531	97673	0.723	0.7062
5	1.757	251	122	373	97673	0.673	0.7062
5	1.757	452	153	605	97673	0.747	0.7062
5	1.757	105	91	196	97673	0.536	0.7062
5	1.757	593	222	815	97673	0.728	0.7062
5	1.757	710	214	924	97673	0.768	0.7062
5	1.757	197	172	369	97673	0.534	0.7062
5	1.757	127	157	284	97673	0.447	0.7062
5	1.757	177	90	267	97673	0.663	0.7062
5	1.757	365	105	470	97673	0.777	0.7062
5	1.757	378	275	653	97673	0.579	0.7062
5	1.757	379	135	514	97673	0.737	0.7062
5	1.757	40	155	195	97673	0.205	0.7062
5	1.757	411	301	712	97673	0.577	0.7062
5	1.757	608	142	750	97673	0.811	0.7062
5	1.757	165	73	238	97673	0.693	0.7062
5	1.757	64	60	124	97673	0.516	0.7062
5	1.757	123	85	208	97673	0.591	0.7062
5	1.757	518	323	841	97673	0.616	0.7062
5	1.757	809	134	943	97673	0.858	0.7062
5	1.757	215	65	280	97673	0.768	0.7062
5	1.757	580	185	765	97673	0.758	0.7062
5	1.757	792	212	1004	97673	0.789	0.7062
5	1.757	99	95	194	97673	0.51	0.7062
5	1.757	351	205	556	97673	0.631	0.7062
5	1.757	192	70	262	97673	0.733	0.7062
5	1.757	158	87	245	97673	0.645	0.7062
5	1.757	81	64	145	97673	0.559	0.7062
5	1.757	115	50	165	97673	0.697	0.7062
5	1.757	456	166	622	97673	0.733	0.7062
5	1.757	119	74	193	97673	0.617	0.7062
5	1.757	270	147	417	97673	0.648	0.7062
5	1.757	84	34	118	97673	0.712	0.7062
5	1.757	106	66	172	97673	0.616	0.7062
5	1.757	568	198	766	97673	0.742	0.7062
5	1.757	476	231	707	97673	0.673	0.7062
5	1.757	115	110	225	97673	0.511	0.7062
5	1.757	425	251	676	97673	0.629	0.7062
5	1.757	250	119	369	97673	0.678	0.7062
5	1.757	107	146	253	97673	0.423	0.7062
5	1.757	724	188	912	97673	0.794	0.7062
5	1.757	367	239	606	97673	0.606	0.7062
5	1.757	371	193	564	97673	0.658	0.7062
5	1.757	885	191	1076	97673	0.822	0.7062
5	1.757	365	148	513	97673	0.712	0.7062
5	1.757	514	244	758	97673	0.678	0.7062
5	1.757	785	237	1022	97673	0.768	0.7062
5	1.757	463	168	631	97673	0.734	0.7062
5	1.757	592	114	706	97673	0.838	0.7062
5	1.757	121	84	205	97673	0.59	0.7062
5	1.757	61	64	125	97673	0.488	0.7062
5	1.757	270	193	463	97673	0.583	0.7062
5	1.757	420	133	553	97673	0.76	0.7062
5	1.757	111	83	194	97673	0.572	0.7062
5	1.757	369	89	458	97673	0.806	0.7062
5	1.757	135	29	164	97673	0.823	0.7062
5	1.757	154	96	250	97673	0.616	0.7062
5	1.757	472	94	566	97673	0.834	0.7062
5	1.757	378	192	570	97673	0.663	0.7062
5	1.757	545	98	643	97673	0.848	0.7062
5	1.757	641	196	837	97673	0.766	0.7062
5	1.757	396	191	587	97673	0.675	0.7062
5	1.757	728	197	925	97673	0.787	0.7062
5	1.757	631	118	749	97673	0.842	0.7062
5	1.757	568	170	738	97673	0.77	0.7062
5	1.757	542	315	857	97673	0.632	0.7062
5	1.757	612	128	740	97673	0.827	0.7062
5	1.757	663	299	962	97673	0.689	0.7062
5	1.757	77	29	106	97673	0.726	0.7062
5	1.757	131	71	202	97673	0.648	0.7062
5	1.757	511	275	786	97673	0.65	0.7062
5	1.757	663	178	841	97673	0.788	0.7062
5	1.757	295	129	424	97673	0.696	0.7062
5	1.757	429	137	566	97673	0.758	0.7062
5	1.757	777	194	971	97673	0.8	0.7062
5	1.757	707	157	864	97673	0.818	0.7062
5	1.757	459	281	740	97673	0.62	0.7062
5	1.757	472	90	562	97673	0.84	0.7062
5	1.757	180	139	319	97673	0.564	0.7062
5	1.757	323	168	491	97673	0.658	0.7062
5	1.757	620	276	896	97673	0.692	0.7062
5	1.757	753	182	935	97673	0.805	0.7062
5	1.757	293	180	473	97673	0.62	0.7062
5	1.757	341	169	510	97673	0.669	0.7062
5	1.757	891	184	1075	97673	0.829	0.7062
5	1.757	756	149	905	97673	0.835	0.7062
5	1.757	533	177	710	97673	0.751	0.7062
5	1.757	89	99	188	97673	0.473	0.7062
5	1.757	223	48	271	97673	0.823	0.7062
5	1.757	323	154	477	97673	0.677	0.7062
5	1.757	572	139	711	97673	0.804	0.7062
5	1.757	803	261	1064	97673	0.755	0.7062
5	1.757	718	419	1137	97673	0.632	0.7062
5	1.757	862	219	1081	97673	0.797	0.7062
5	1.757	626	257	883	97673	0.709	0.7062
5	1.757	293	90	383	97673	0.765	0.7062
5	1.757	325	87	412	97673	0.789	0.7062
5	1.757	399	116	515	97673	0.775	0.7062
5	1.757	344	93	437	97673	0.787	0.7062
5	1.757	694	201	895	97673	0.775	0.7062
5	1.757	699	333	1032	97673	0.677	0.7062
5	1.757	492	142	634	97673	0.776	0.7062
5	1.757	652	215	867	97673	0.752	0.7062
5	1.757	411	221	632	97673	0.65	0.7062
5	1.757	84	16	100	97673	0.84	0.7062
5	1.757	106	161	267	97673	0.397	0.7062
5	1.757	74	59	133	97673	0.556	0.7062
6	2.68	160	908	1068	150241	0.15	0.2165
6	2.68	114	219	333	150241	0.342	0.2165
6	2.68	90	405	495	150241	0.182	0.2165
6	2.68	104	339	443	150241	0.235	0.2165
6	2.68	71	150	221	150241	0.321	0.2165
6	2.68	183	590	773	150241	0.237	0.2165
6	2.68	153	763	916	150241	0.167	0.2165
6	2.68	160	535	695	150241	0.23	0.2165
6	2.68	81	239	320	150241	0.253	0.2165
6	2.68	105	271	376	150241	0.279	0.2165
6	2.68	46	134	180	150241	0.256	0.2165
6	2.68	70	234	304	150241	0.23	0.2165
6	2.68	137	873	1010	150241	0.136	0.2165
6	2.68	105	459	564	150241	0.186	0.2165
6	2.68	24	96	120	150241	0.2	0.2165
6	2.68	145	540	685	150241	0.212	0.2165
6	2.68	231	688	919	150241	0.251	0.2165
6	2.68	228	778	1006	150241	0.227	0.2165
6	2.68	88	268	356	150241	0.247	0.2165
6	2.68	129	637	766	150241	0.168	0.2165
6	2.68	190	854	1044	150241	0.182	0.2165
6	2.68	147	400	547	150241	0.269	0.2165
6	2.68	267	753	1020	150241	0.262	0.2165
6	2.68	63	311	374	150241	0.168	0.2165
6	2.68	31	166	197	150241	0.157	0.2165
6	2.68	129	400	529	150241	0.244	0.2165
6	2.68	177	529	706	150241	0.251	0.2165
6	2.68	292	1004	1296	150241	0.225	0.2165
6	2.68	185	556	741	150241	0.25	0.2165
6	2.68	52	160	212	150241	0.245	0.2165
6	2.68	96	1110	1206	150241	0.08	0.2165
6	2.68	208	619	827	150241	0.252	0.2165
6	2.68	435	1061	1496	150241	0.291	0.2165
6	2.68	68	44	112	150241	0.607	0.2165
6	2.68	85	263	348	150241	0.244	0.2165
6	2.68	74	257	331	150241	0.224	0.2165
6	2.68	53	172	225	150241	0.236	0.2165
6	2.68	139	794	933	150241	0.149	0.2165
6	2.68	196	801	997	150241	0.197	0.2165
6	2.68	278	1110	1388	150241	0.2	0.2165
6	2.68	256	591	847	150241	0.302	0.2165
6	2.68	23	88	111	150241	0.207	0.2165
6	2.68	83	412	495	150241	0.168	0.2165
6	2.68	61	147	208	150241	0.293	0.2165
6	2.68	176	1018	1194	150241	0.147	0.2165
6	2.68	185	656	841	150241	0.22	0.2165
6	2.68	366	903	1269	150241	0.288	0.2165
6	2.68	158	551	709	150241	0.223	0.2165
6	2.68	61	79	140	150241	0.436	0.2165
6	2.68	165	658	823	150241	0.2	0.2165
6	2.68	138	540	678	150241	0.204	0.2165
6	2.68	146	582	728	150241	0.2	0.2165
6	2.68	68	205	273	150241	0.249	0.2165
6	2.68	149	555	704	150241	0.212	0.2165
6	2.68	259	914	1173	150241	0.221	0.2165
6	2.68	85	235	320	150241	0.266	0.2165
6	2.68	131	812	943	150241	0.139	0.2165
6	2.68	65	315	380	150241	0.171	0.2165
6	2.68	147	590	737	150241	0.2	0.2165
6	2.68	99	275	374	150241	0.265	0.2165
6	2.68	224	915	1139	150241	0.197	0.2165
6	2.68	293	952	1245	150241	0.235	0.2165
6	2.68	320	938	1258	150241	0.254	0.2165
6	2.68	142	449	591	150241	0.24	0.2165
6	2.68	65	321	386	150241	0.168	0.2165
6	2.68	155	709	864	150241	0.179	0.2165
6	2.68	211	590	801	150241	0.263	0.2165
6	2.68	217	683	900	150241	0.241	0.2165
6	2.68	201	1046	1247	150241	0.161	0.2165
6	2.68	203	928	1131	150241	0.18	0.2165
6	2.68	248	1063	1311	150241	0.189	0.2165
6	2.68	202	684	886	150241	0.228	0.2165
6	2.68	72	242	314	150241	0.229	0.2165
6	2.68	72	247	319	150241	0.226	0.2165
6	2.68	156	611	767	150241	0.203	0.2165
6	2.68	146	1157	1303	150241	0.112	0.2165
6	2.68	259	855	1114	150241	0.232	0.2165
6	2.68	275	984	1259	150241	0.218	0.2165
6	2.68	83	640	723	150241	0.115	0.2165
6	2.68	211	934	1145	150241	0.184	0.2165
6	2.68	173	757	930	150241	0.186	0.2165
6	2.68	183	614	797	150241	0.23	0.2165
6	2.68	136	568	704	150241	0.193	0.2165
6	2.68	207	630	837	150241	0.247	0.2165
6	2.68	176	929	1105	150241	0.159	0.2165
6	2.68	235	831	1066	150241	0.22	0.2165
6	2.68	245	971	1216	150241	0.202	0.2165
6	2.68	190	780	970	150241	0.196	0.2165
6	2.68	58	335	393	150241	0.148	0.2165
6	2.68	204	1023	1227	150241	0.166	0.2165
6	2.68	88	643	731	150241	0.12	0.2165
6	2.68	100	328	428	150241	0.234	0.2165
6	2.68	103	317	420	150241	0.245	0.2165
6	2.68	95	164	259	150241	0.367	0.2165
6	2.68	160	1218	1378	150241	0.116	0.2165
6	2.68	153	853	1006	150241	0.152	0.2165
6	2.68	157	352	509	150241	0.308	0.2165
6	2.68	212	946	1158	150241	0.183	0.2165
6	2.68	162	665	827	150241	0.196	0.2165
6	2.68	187	798	985	150241	0.19	0.2165
6	2.68	79	479	558	150241	0.142	0.2165
6	2.68	166	1026	1192	150241	0.139	0.2165
6	2.68	137	758	895	150241	0.153	0.2165
6	2.68	84	232	316	150241	0.266	0.2165
6	2.68	111	281	392	150241	0.283	0.2165
6	2.68	36	90	126	150241	0.286	0.2165
6	2.68	85	353	438	150241	0.194	0.2165
6	2.68	138	372	510	150241	0.271	0.2165
6	2.68	168	666	834	150241	0.201	0.2165
6	2.68	165	406	571	150241	0.289	0.2165
6	2.68	60	324	384	150241	0.156	0.2165
6	2.68	143	623	766	150241	0.187	0.2165
6	2.68	137	431	568	150241	0.241	0.2165
6	2.68	82	205	287	150241	0.286	0.2165
6	2.68	331	782	1113	150241	0.297	0.2165
6	2.68	166	845	1011	150241	0.164	0.2165
6	2.68	222	527	749	150241	0.296	0.2165
6	2.68	142	392	534	150241	0.266	0.2165
6	2.68	85	538	623	150241	0.136	0.2165
6	2.68	191	923	1114	150241	0.172	0.2165
6	2.68	168	713	881	150241	0.191	0.2165
6	2.68	112	968	1080	150241	0.104	0.2165
6	2.68	150	679	829	150241	0.181	0.2165
6	2.68	125	290	415	150241	0.301	0.2165
6	2.68	198	680	878	150241	0.226	0.2165
6	2.68	127	464	591	150241	0.215	0.2165
6	2.68	128	309	437	150241	0.293	0.2165
6	2.68	228	860	1088	150241	0.21	0.2165
6	2.68	136	350	486	150241	0.28	0.2165
6	2.68	50	177	227	150241	0.22	0.2165
6	2.68	215	861	1076	150241	0.2	0.2165
6	2.68	38	248	286	150241	0.133	0.2165
6	2.68	101	423	524	150241	0.193	0.2165
6	2.68	154	468	622	150241	0.248	0.2165
6	2.68	45	90	135	150241	0.333	0.2165
6	2.68	211	540	751	150241	0.281	0.2165
6	2.68	309	685	994	150241	0.311	0.2165
6	2.68	148	813	961	150241	0.154	0.2165
6	2.68	173	629	802	150241	0.216	0.2165
6	2.68	214	813	1027	150241	0.208	0.2165
6	2.68	155	295	450	150241	0.344	0.2165
6	2.68	162	257	419	150241	0.387	0.2165
6	2.68	300	947	1247	150241	0.241	0.2165
6	2.68	231	456	687	150241	0.336	0.2165
6	2.68	78	233	311	150241	0.251	0.2165
6	2.68	224	937	1161	150241	0.193	0.2165
6	2.68	63	399	462	150241	0.136	0.2165
6	2.68	125	346	471	150241	0.265	0.2165
6	2.68	201	675	876	150241	0.23	0.2165
6	2.68	184	327	511	150241	0.36	0.2165
6	2.68	305	447	752	150241	0.406	0.2165
6	2.68	266	554	820	150241	0.324	0.2165
6	2.68	190	1038	1228	150241	0.155	0.2165
6	2.68	131	538	669	150241	0.196	0.2165
6	2.68	193	480	673	150241	0.287	0.2165
6	2.68	209	349	558	150241	0.375	0.2165
6	2.68	93	238	331	150241	0.281	0.2165
6	2.68	187	459	646	150241	0.29	0.2165
6	2.68	243	606	849	150241	0.286	0.2165
6	2.68	37	90	127	150241	0.291	0.2165
6	2.68	241	615	856	150241	0.282	0.2165
6	2.68	62	175	237	150241	0.262	0.2165
6	2.68	121	348	469	150241	0.258	0.2165
6	2.68	133	460	593	150241	0.224	0.2165
6	2.68	125	516	641	150241	0.195	0.2165
6	2.68	43	124	167	150241	0.258	0.2165
6	2.68	204	635	839	150241	0.243	0.2165
6	2.68	125	431	556	150241	0.225	0.2165
6	2.68	53	128	181	150241	0.293	0.2165
6	2.68	224	679	903	150241	0.248	0.2165
6	2.68	99	603	702	150241	0.141	0.2165
6	2.68	169	241	410	150241	0.412	0.2165
6	2.68	45	113	158	150241	0.285	0.2165
6	2.68	196	756	952	150241	0.206	0.2165
6	2.68	231	991	1222	150241	0.189	0.2165
6	2.68	87	302	389	150241	0.224	0.2165
6	2.68	159	840	999	150241	0.159	0.2165
6	2.68	217	580	797	150241	0.272	0.2165
6	2.68	155	344	499	150241	0.311	0.2165
6	2.68	127	278	405	150241	0.314	0.2165
6	2.68	56	164	220	150241	0.254	0.2165
6	2.68	138	528	666	150241	0.207	0.2165
6	2.68	128	357	485	150241	0.264	0.2165
6	2.68	196	673	869	150241	0.226	0.2165
6	2.68	217	998	1215	150241	0.179	0.2165
6	2.68	129	646	775	150241	0.166	0.2165
6	2.68	85	366	451	150241	0.188	0.2165
6	2.68	30	103	133	150241	0.226	0.2165
6	2.68	116	198	314	150241	0.369	0.2165
6	2.68	122	307	429	150241	0.284	0.2165
6	2.68	187	466	653	150241	0.286	0.2165
6	2.68	120	363	483	150241	0.248	0.2165
6	2.68	40	101	141	150241	0.284	0.2165
6	2.68	49	165	214	150241	0.229	0.2165
6	2.68	158	412	570	150241	0.277	0.2165
6	2.68	173	528	701	150241	0.247	0.2165
6	2.68	182	485	667	150241	0.273	0.2165
6	2.68	77	162	239	150241	0.322	0.2165
6	2.68	214	650	864	150241	0.248	0.2165
6	2.68	96	369	465	150241	0.206	0.2165
6	2.68	212	747	959	150241	0.221	0.2165
6	2.68	152	435	587	150241	0.259	0.2165
6	2.68	111	412	523	150241	0.212	0.2165
6	2.68	81	235	316	150241	0.256	0.2165
6	2.68	154	458	612	150241	0.252	0.2165
6	2.68	106	200	306	150241	0.346	0.2165
6	2.68	122	604	726	150241	0.168	0.2165
6	2.68	191	561	752	150241	0.254	0.2165
6	2.68	159	506	665	150241	0.239	0.2165
6	2.68	162	443	605	150241	0.268	0.2165
6	2.68	130	257	387	150241	0.336	0.2165
6	2.68	55	144	199	150241	0.276	0.2165
6	2.68	107	497	604	150241	0.177	0.2165
6	2.68	111	215	326	150241	0.34	0.2165
6	2.68	223	635	858	150241	0.26	0.2165
7	2.23	345	323	668	233902	0.516	0.4287
7	2.23	350	298	648	233902	0.54	0.4287
7	2.23	414	417	831	233902	0.498	0.4287
7	2.23	487	511	998	233902	0.488	0.4287
7	2.23	223	461	684	233902	0.326	0.4287
7	2.23	619	536	1155	233902	0.536	0.4287
7	2.23	535	518	1053	233902	0.508	0.4287
7	2.23	574	425	999	233902	0.575	0.4287
7	2.23	434	289	723	233902	0.6	0.4287
7	2.23	619	491	1110	233902	0.558	0.4287
7	2.23	430	499	929	233902	0.463	0.4287
7	2.23	644	603	1247	233902	0.516	0.4287
7	2.23	493	398	891	233902	0.553	0.4287
7	2.23	358	220	578	233902	0.619	0.4287
7	2.23	516	466	982	233902	0.526	0.4287
7	2.23	568	474	1042	233902	0.545	0.4287
7	2.23	599	504	1103	233902	0.543	0.4287
7	2.23	634	747	1381	233902	0.459	0.4287
7	2.23	553	531	1084	233902	0.51	0.4287
7	2.23	717	478	1195	233902	0.6	0.4287
7	2.23	519	383	902	233902	0.575	0.4287
7	2.23	516	436	952	233902	0.542	0.4287
7	2.23	444	432	876	233902	0.507	0.4287
7	2.23	654	787	1441	233902	0.454	0.4287
7	2.23	646	749	1395	233902	0.463	0.4287
7	2.23	660	660	1320	233902	0.5	0.4287
7	2.23	695	466	1161	233902	0.599	0.4287
7	2.23	571	469	1040	233902	0.549	0.4287
7	2.23	429	359	788	233902	0.544	0.4287
7	2.23	621	612	1233	233902	0.504	0.4287
7	2.23	477	609	1086	233902	0.439	0.4287
7	2.23	525	578	1103	233902	0.476	0.4287
7	2.23	634	703	1337	233902	0.474	0.4287
7	2.23	455	320	775	233902	0.587	0.4287
7	2.23	530	376	906	233902	0.585	0.4287
7	2.23	421	361	782	233902	0.538	0.4287
7	2.23	647	558	1205	233902	0.537	0.4287
7	2.23	597	831	1428	233902	0.418	0.4287
7	2.23	397	608	1005	233902	0.395	0.4287
7	2.23	558	700	1258	233902	0.444	0.4287
7	2.23	565	536	1101	233902	0.513	0.4287
7	2.23	401	362	763	233902	0.526	0.4287
7	2.23	618	556	1174	233902	0.526	0.4287
7	2.23	573	871	1444	233902	0.397	0.4287
7	2.23	398	629	1027	233902	0.388	0.4287
7	2.23	297	449	746	233902	0.398	0.4287
7	2.23	642	809	1451	233902	0.442	0.4287
7	2.23	518	404	922	233902	0.562	0.4287
7	2.23	251	300	551	233902	0.456	0.4287
7	2.23	189	142	331	233902	0.571	0.4287
7	2.23	594	618	1212	233902	0.49	0.4287
7	2.23	482	726	1208	233902	0.399	0.4287
7	2.23	187	523	710	233902	0.263	0.4287
7	2.23	522	852	1374	233902	0.38	0.4287
7	2.23	674	683	1357	233902	0.497	0.4287
7	2.23	183	85	268	233902	0.683	0.4287
7	2.23	633	620	1253	233902	0.505	0.4287
7	2.23	413	537	950	233902	0.435	0.4287
7	2.23	209	477	686	233902	0.305	0.4287
7	2.23	382	575	957	233902	0.399	0.4287
7	2.23	566	830	1396	233902	0.405	0.4287
7	2.23	622	474	1096	233902	0.568	0.4287
7	2.23	66	51	117	233902	0.564	0.4287
7	2.23	535	462	997	233902	0.537	0.4287
7	2.23	616	726	1342	233902	0.459	0.4287
7	2.23	377	656	1033	233902	0.365	0.4287
7	2.23	292	558	850	233902	0.344	0.4287
7	2.23	429	565	994	233902	0.432	0.4287
7	2.23	542	521	1063	233902	0.51	0.4287
7	2.23	195	198	393	233902	0.496	0.4287
7	2.23	470	431	901	233902	0.522	0.4287
7	2.23	415	586	1001	233902	0.415	0.4287
7	2.23	345	570	915	233902	0.377	0.4287
7	2.23	236	563	799	233902	0.295	0.4287
7	2.23	486	567	1053	233902	0.462	0.4287
7	2.23	328	598	926	233902	0.354	0.4287
7	2.23	405	557	962	233902	0.421	0.4287
7	2.23	509	519	1028	233902	0.495	0.4287
7	2.23	547	742	1289	233902	0.424	0.4287
7	2.23	285	651	936	233902	0.304	0.4287
7	2.23	382	652	1034	233902	0.369	0.4287
7	2.23	661	711	1372	233902	0.482	0.4287
7	2.23	455	457	912	233902	0.499	0.4287
7	2.23	537	692	1229	233902	0.437	0.4287
7	2.23	634	765	1399	233902	0.453	0.4287
7	2.23	527	721	1248	233902	0.422	0.4287
7	2.23	397	714	1111	233902	0.357	0.4287
7	2.23	247	548	795	233902	0.311	0.4287
7	2.23	477	656	1133	233902	0.421	0.4287
7	2.23	126	143	269	233902	0.468	0.4287
7	2.23	482	548	1030	233902	0.468	0.4287
7	2.23	542	686	1228	233902	0.441	0.4287
7	2.23	571	617	1188	233902	0.481	0.4287
7	2.23	455	856	1311	233902	0.347	0.4287
7	2.23	159	596	755	233902	0.211	0.4287
7	2.23	168	447	615	233902	0.273	0.4287
7	2.23	338	410	748	233902	0.452	0.4287
7	2.23	420	460	880	233902	0.477	0.4287
7	2.23	545	636	1181	233902	0.462	0.4287
7	2.23	642	734	1376	233902	0.467	0.4287
7	2.23	345	538	883	233902	0.391	0.4287
7	2.23	96	508	604	233902	0.159	0.4287
7	2.23	62	443	505	233902	0.123	0.4287
7	2.23	230	451	681	233902	0.338	0.4287
7	2.23	491	601	1092	233902	0.45	0.4287
7	2.23	417	546	963	233902	0.433	0.4287
7	2.23	623	673	1296	233902	0.481	0.4287
7	2.23	544	702	1246	233902	0.437	0.4287
7	2.23	98	402	500	233902	0.196	0.4287
7	2.23	44	153	197	233902	0.223	0.4287
7	2.23	182	345	527	233902	0.345	0.4287
7	2.23	172	257	429	233902	0.401	0.4287
7	2.23	630	752	1382	233902	0.456	0.4287
7	2.23	330	808	1138	233902	0.29	0.4287
7	2.23	566	656	1222	233902	0.463	0.4287
7	2.23	703	879	1582	233902	0.444	0.4287
7	2.23	121	295	416	233902	0.291	0.4287
7	2.23	111	322	433	233902	0.256	0.4287
7	2.23	173	324	497	233902	0.348	0.4287
7	2.23	231	309	540	233902	0.428	0.4287
7	2.23	511	807	1318	233902	0.388	0.4287
7	2.23	368	1087	1455	233902	0.253	0.4287
7	2.23	718	836	1554	233902	0.462	0.4287
7	2.23	206	592	798	233902	0.258	0.4287
7	2.23	83	271	354	233902	0.234	0.4287
7	2.23	570	633	1203	233902	0.474	0.4287
7	2.23	152	290	442	233902	0.344	0.4287
7	2.23	291	374	665	233902	0.438	0.4287
7	2.23	616	804	1420	233902	0.434	0.4287
7	2.23	18	1549	1567	233902	0.012	0.4287
7	2.23	458	800	1258	233902	0.364	0.4287
7	2.23	361	1090	1451	233902	0.249	0.4287
7	2.23	228	347	575	233902	0.396	0.4287
7	2.23	707	779	1486	233902	0.476	0.4287
7	2.23	572	562	1134	233902	0.504	0.4287
7	2.23	110	213	323	233902	0.341	0.4287
7	2.23	127	235	362	233902	0.351	0.4287
7	2.23	488	663	1151	233902	0.424	0.4287
7	2.23	133	1180	1313	233902	0.101	0.4287
7	2.23	480	816	1296	233902	0.37	0.4287
7	2.23	465	704	1169	233902	0.398	0.4287
7	2.23	727	781	1508	233902	0.482	0.4287
7	2.23	722	805	1527	233902	0.473	0.4287
7	2.23	256	388	644	233902	0.398	0.4287
7	2.23	293	254	547	233902	0.536	0.4287
7	2.23	690	815	1505	233902	0.458	0.4287
7	2.23	303	854	1157	233902	0.262	0.4287
7	2.23	404	1129	1533	233902	0.264	0.4287
7	2.23	541	897	1438	233902	0.376	0.4287
7	2.23	628	841	1469	233902	0.428	0.4287
7	2.23	591	612	1203	233902	0.491	0.4287
7	2.23	556	639	1195	233902	0.465	0.4287
7	2.23	398	497	895	233902	0.445	0.4287
7	2.23	328	411	739	233902	0.444	0.4287
7	2.23	620	826	1446	233902	0.429	0.4287
7	2.23	499	837	1336	233902	0.374	0.4287
7	2.23	404	906	1310	233902	0.308	0.4287
7	2.23	775	833	1608	233902	0.482	0.4287
7	2.23	619	658	1277	233902	0.485	0.4287
7	2.23	515	618	1133	233902	0.454	0.4287
7	2.23	489	578	1067	233902	0.458	0.4287
7	2.23	367	650	1017	233902	0.361	0.4287
7	2.23	637	845	1482	233902	0.43	0.4287
7	2.23	474	826	1300	233902	0.365	0.4287
7	2.23	547	871	1418	233902	0.386	0.4287
7	2.23	615	789	1404	233902	0.438	0.4287
7	2.23	671	710	1381	233902	0.486	0.4287
7	2.23	389	637	1026	233902	0.379	0.4287
7	2.23	495	491	986	233902	0.502	0.4287
7	2.23	385	622	1007	233902	0.382	0.4287
7	2.23	179	276	455	233902	0.393	0.4287
7	2.23	448	891	1339	233902	0.335	0.4287
7	2.23	608	860	1468	233902	0.414	0.4287
7	2.23	481	531	1012	233902	0.475	0.4287
7	2.23	385	501	886	233902	0.434	0.4287
7	2.23	576	688	1264	233902	0.456	0.4287
7	2.23	322	519	841	233902	0.383	0.4287
7	2.23	655	722	1377	233902	0.476	0.4287
7	2.23	199	242	441	233902	0.451	0.4287
7	2.23	243	397	640	233902	0.38	0.4287
7	2.23	367	673	1040	233902	0.353	0.4287
7	2.23	418	813	1231	233902	0.34	0.4287
7	2.23	777	914	1691	233902	0.46	0.4287
7	2.23	421	464	885	233902	0.476	0.4287
7	2.23	465	600	1065	233902	0.437	0.4287
7	2.23	371	414	785	233902	0.473	0.4287
7	2.23	694	658	1352	233902	0.513	0.4287
7	2.23	169	259	428	233902	0.395	0.4287
7	2.23	160	243	403	233902	0.397	0.4287
7	2.23	252	855	1107	233902	0.228	0.4287
7	2.23	643	752	1395	233902	0.461	0.4287
7	2.23	694	905	1599	233902	0.434	0.4287
7	2.23	449	582	1031	233902	0.436	0.4287
7	2.23	528	762	1290	233902	0.409	0.4287
7	2.23	258	315	573	233902	0.45	0.4287
7	2.23	293	374	667	233902	0.439	0.4287
7	2.23	309	379	688	233902	0.449	0.4287
7	2.23	130	375	505	233902	0.257	0.4287
7	2.23	489	658	1147	233902	0.426	0.4287
7	2.23	689	857	1546	233902	0.446	0.4287
7	2.23	715	887	1602	233902	0.446	0.4287
7	2.23	567	705	1272	233902	0.446	0.4287
7	2.23	685	722	1407	233902	0.487	0.4287
7	2.23	634	770	1404	233902	0.452	0.4287
7	2.23	125	271	396	233902	0.316	0.4287
7	2.23	300	382	682	233902	0.44	0.4287
7	2.23	789	858	1647	233902	0.479	0.4287
7	2.23	744	711	1455	233902	0.511	0.4287
7	2.23	478	566	1044	233902	0.458	0.4287
7	2.23	577	586	1163	233902	0.496	0.4287
7	2.23	228	331	559	233902	0.408	0.4287
7	2.23	241	381	622	233902	0.388	0.4287
7	2.23	194	401	595	233902	0.326	0.4287
7	2.23	175	245	420	233902	0.417	0.4287
7	2.23	252	400	652	233902	0.386	0.4287
7	2.23	374	448	822	233902	0.455	0.4287
8	2.589	216	674	890	80722	0.243	0.216
8	2.589	99	227	326	80722	0.304	0.216
8	2.589	190	554	744	80722	0.255	0.216
8	2.589	51	196	247	80722	0.206	0.216
8	2.589	32	147	179	80722	0.179	0.216
8	2.589	40	116	156	80722	0.256	0.216
8	2.589	133	459	592	80722	0.225	0.216
8	2.589	274	904	1178	80722	0.233	0.216
8	2.589	217	613	830	80722	0.261	0.216
8	2.589	101	329	430	80722	0.235	0.216
8	2.589	261	741	1002	80722	0.26	0.216
8	2.589	186	553	739	80722	0.252	0.216
8	2.589	53	204	257	80722	0.206	0.216
8	2.589	51	213	264	80722	0.193	0.216
8	2.589	49	262	311	80722	0.158	0.216
8	2.589	22	178	200	80722	0.11	0.216
8	2.589	145	418	563	80722	0.258	0.216
8	2.589	146	471	617	80722	0.237	0.216
8	2.589	200	726	926	80722	0.216	0.216
8	2.589	66	318	384	80722	0.172	0.216
8	2.589	38	104	142	80722	0.268	0.216
8	2.589	127	441	568	80722	0.224	0.216
8	2.589	44	224	268	80722	0.164	0.216
8	2.589	18	130	148	80722	0.122	0.216
8	2.589	249	629	878	80722	0.284	0.216
8	2.589	40	171	211	80722	0.19	0.216
8	2.589	134	341	475	80722	0.282	0.216
8	2.589	246	586	832	80722	0.296	0.216
8	2.589	271	676	947	80722	0.286	0.216
8	2.589	106	387	493	80722	0.215	0.216
8	2.589	252	638	890	80722	0.283	0.216
8	2.589	183	659	842	80722	0.217	0.216
8	2.589	74	343	417	80722	0.178	0.216
8	2.589	200	767	967	80722	0.207	0.216
8	2.589	63	177	240	80722	0.262	0.216
8	2.589	102	324	426	80722	0.239	0.216
8	2.589	168	555	723	80722	0.232	0.216
8	2.589	77	340	417	80722	0.185	0.216
8	2.589	33	172	205	80722	0.161	0.216
8	2.589	219	796	1015	80722	0.216	0.216
8	2.589	30	231	261	80722	0.115	0.216
8	2.589	128	547	675	80722	0.19	0.216
8	2.589	75	368	443	80722	0.169	0.216
8	2.589	139	317	456	80722	0.305	0.216
8	2.589	105	413	518	80722	0.203	0.216
8	2.589	78	412	490	80722	0.159	0.216
8	2.589	66	270	336	80722	0.196	0.216
8	2.589	134	515	649	80722	0.206	0.216
8	2.589	116	369	485	80722	0.239	0.216
8	2.589	69	215	284	80722	0.243	0.216
8	2.589	58	283	341	80722	0.17	0.216
8	2.589	96	475	571	80722	0.168	0.216
8	2.589	49	165	214	80722	0.229	0.216
8	2.589	129	335	464	80722	0.278	0.216
8	2.589	217	794	1011	80722	0.215	0.216
8	2.589	186	418	604	80722	0.308	0.216
8	2.589	42	133	175	80722	0.24	0.216
8	2.589	70	484	554	80722	0.126	0.216
8	2.589	28	163	191	80722	0.147	0.216
8	2.589	58	242	300	80722	0.193	0.216
8	2.589	52	499	551	80722	0.094	0.216
8	2.589	81	283	364	80722	0.222	0.216
8	2.589	37	186	223	80722	0.166	0.216
8	2.589	40	261	301	80722	0.133	0.216
8	2.589	11	192	203	80722	0.054	0.216
8	2.589	20	93	113	80722	0.177	0.216
8	2.589	32	312	344	80722	0.093	0.216
8	2.589	88	383	471	80722	0.187	0.216
8	2.589	59	177	236	80722	0.25	0.216
8	2.589	39	89	128	80722	0.305	0.216
8	2.589	46	318	364	80722	0.126	0.216
8	2.589	89	341	430	80722	0.207	0.216
8	2.589	72	283	355	80722	0.203	0.216
8	2.589	41	173	214	80722	0.192	0.216
8	2.589	59	214	273	80722	0.216	0.216
8	2.589	97	484	581	80722	0.167	0.216
8	2.589	130	346	476	80722	0.273	0.216
8	2.589	136	436	572	80722	0.238	0.216
8	2.589	213	794	1007	80722	0.212	0.216
8	2.589	156	609	765	80722	0.204	0.216
8	2.589	36	158	194	80722	0.186	0.216
8	2.589	132	425	557	80722	0.237	0.216
8	2.589	114	374	488	80722	0.234	0.216
8	2.589	135	483	618	80722	0.218	0.216
8	2.589	274	645	919	80722	0.298	0.216
8	2.589	85	323	408	80722	0.208	0.216
8	2.589	162	605	767	80722	0.211	0.216
8	2.589	36	131	167	80722	0.216	0.216
8	2.589	123	414	537	80722	0.229	0.216
8	2.589	98	265	363	80722	0.27	0.216
8	2.589	63	308	371	80722	0.17	0.216
8	2.589	15	152	167	80722	0.09	0.216
8	2.589	161	473	634	80722	0.254	0.216
8	2.589	70	336	406	80722	0.172	0.216
8	2.589	77	261	338	80722	0.228	0.216
8	2.589	43	255	298	80722	0.144	0.216
8	2.589	67	215	282	80722	0.238	0.216
8	2.589	74	332	406	80722	0.182	0.216
8	2.589	69	366	435	80722	0.159	0.216
8	2.589	66	157	223	80722	0.296	0.216
8	2.589	86	304	390	80722	0.22	0.216
8	2.589	31	162	193	80722	0.161	0.216
8	2.589	66	229	295	80722	0.224	0.216
8	2.589	67	217	284	80722	0.236	0.216
8	2.589	40	256	296	80722	0.135	0.216
8	2.589	47	264	311	80722	0.151	0.216
8	2.589	23	107	130	80722	0.177	0.216
8	2.589	124	486	610	80722	0.203	0.216
8	2.589	113	398	511	80722	0.221	0.216
8	2.589	27	287	314	80722	0.086	0.216
8	2.589	38	114	152	80722	0.25	0.216
8	2.589	291	754	1045	80722	0.278	0.216
8	2.589	67	369	436	80722	0.154	0.216
8	2.589	58	283	341	80722	0.17	0.216
8	2.589	59	157	216	80722	0.273	0.216
8	2.589	26	229	255	80722	0.102	0.216
8	2.589	22	374	396	80722	0.056	0.216
8	2.589	57	234	291	80722	0.196	0.216
8	2.589	57	323	380	80722	0.15	0.216
8	2.589	28	188	216	80722	0.13	0.216
8	2.589	58	279	337	80722	0.172	0.216
8	2.589	109	380	489	80722	0.223	0.216
8	2.589	172	485	657	80722	0.262	0.216
8	2.589	79	312	391	80722	0.202	0.216
8	2.589	59	341	400	80722	0.148	0.216
8	2.589	112	346	458	80722	0.244	0.216
8	2.589	77	449	526	80722	0.146	0.216
8	2.589	109	436	545	80722	0.2	0.216
8	2.589	42	220	262	80722	0.16	0.216
8	2.589	44	249	293	80722	0.15	0.216
8	2.589	19	219	238	80722	0.08	0.216
8	2.589	185	636	821	80722	0.225	0.216
8	2.589	64	415	479	80722	0.134	0.216
8	2.589	153	498	651	80722	0.235	0.216
8	2.589	87	559	646	80722	0.135	0.216
8	2.589	54	249	303	80722	0.178	0.216
8	2.589	180	620	800	80722	0.225	0.216
8	2.589	36	205	241	80722	0.149	0.216
8	2.589	30	250	280	80722	0.107	0.216
8	2.589	106	572	678	80722	0.156	0.216
8	2.589	56	306	362	80722	0.155	0.216
8	2.589	61	298	359	80722	0.17	0.216
8	2.589	64	358	422	80722	0.152	0.216
8	2.589	76	555	631	80722	0.12	0.216
8	2.589	54	274	328	80722	0.165	0.216
8	2.589	86	310	396	80722	0.217	0.216
8	2.589	165	601	766	80722	0.215	0.216
8	2.589	26	256	282	80722	0.092	0.216
8	2.589	223	800	1023	80722	0.218	0.216
8	2.589	60	297	357	80722	0.168	0.216
8	2.589	49	249	298	80722	0.164	0.216
8	2.589	213	521	734	80722	0.29	0.216
8	2.589	38	235	273	80722	0.139	0.216
9	2.563	241	297	538	206825	0.448	0.3486
9	2.563	163	325	488	206825	0.334	0.3486
9	2.563	190	299	489	206825	0.388	0.3486
9	2.563	205	313	518	206825	0.396	0.3486
9	2.563	229	358	587	206825	0.39	0.3486
9	2.563	93	129	222	206825	0.419	0.3486
9	2.563	65	160	225	206825	0.289	0.3486
9	2.563	392	510	902	206825	0.435	0.3486
9	2.563	162	465	627	206825	0.258	0.3486
9	2.563	181	456	637	206825	0.284	0.3486
9	2.563	115	238	353	206825	0.326	0.3486
9	2.563	236	399	635	206825	0.372	0.3486
9	2.563	138	349	487	206825	0.283	0.3486
9	2.563	399	418	817	206825	0.488	0.3486
9	2.563	157	326	483	206825	0.325	0.3486
9	2.563	87	143	230	206825	0.378	0.3486
9	2.563	124	370	494	206825	0.251	0.3486
9	2.563	61	133	194	206825	0.314	0.3486
9	2.563	184	368	552	206825	0.333	0.3486
9	2.563	59	190	249	206825	0.237	0.3486
9	2.563	184	362	546	206825	0.337	0.3486
9	2.563	79	254	333	206825	0.237	0.3486
9	2.563	85	227	312	206825	0.272	0.3486
9	2.563	192	403	595	206825	0.323	0.3486
9	2.563	153	264	417	206825	0.367	0.3486
9	2.563	321	475	796	206825	0.403	0.3486
9	2.563	86	336	422	206825	0.204	0.3486
9	2.563	171	463	634	206825	0.27	0.3486
9	2.563	415	608	1023	206825	0.406	0.3486
9	2.563	315	632	947	206825	0.333	0.3486
9	2.563	187	265	452	206825	0.414	0.3486
9	2.563	326	468	794	206825	0.411	0.3486
9	2.563	105	348	453	206825	0.232	0.3486
9	2.563	141	331	472	206825	0.299	0.3486
9	2.563	115	390	505	206825	0.228	0.3486
9	2.563	487	678	1165	206825	0.418	0.3486
9	2.563	43	69	112	206825	0.384	0.3486
9	2.563	201	242	443	206825	0.454	0.3486
9	2.563	55	207	262	206825	0.21	0.3486
9	2.563	162	283	445	206825	0.364	0.3486
9	2.563	61	126	187	206825	0.326	0.3486
9	2.563	198	375	573	206825	0.346	0.3486
9	2.563	443	701	1144	206825	0.387	0.3486
9	2.563	384	539	923	206825	0.416	0.3486
9	2.563	133	385	518	206825	0.257	0.3486
9	2.563	122	222	344	206825	0.355	0.3486
9	2.563	406	329	735	206825	0.552	0.3486
9	2.563	337	393	730	206825	0.462	0.3486
9	2.563	75	167	242	206825	0.31	0.3486
9	2.563	196	452	648	206825	0.302	0.3486
9	2.563	100	146	246	206825	0.406	0.3486
9	2.563	29	71	100	206825	0.29	0.3486
9	2.563	271	387	658	206825	0.412	0.3486
9	2.563	159	421	580	206825	0.274	0.3486
9	2.563	361	567	928	206825	0.389	0.3486
9	2.563	27	121	148	206825	0.182	0.3486
9	2.563	100	339	439	206825	0.228	0.3486
9	2.563	72	287	359	206825	0.201	0.3486
9	2.563	29	116	145	206825	0.2	0.3486
9	2.563	75	310	385	206825	0.195	0.3486
9	2.563	284	382	666	206825	0.426	0.3486
9	2.563	19	180	199	206825	0.096	0.3486
9	2.563	152	326	478	206825	0.318	0.3486
9	2.563	241	319	560	206825	0.43	0.3486
9	2.563	434	573	1007	206825	0.431	0.3486
9	2.563	100	101	201	206825	0.498	0.3486
9	2.563	354	569	923	206825	0.384	0.3486
9	2.563	95	452	547	206825	0.174	0.3486
9	2.563	67	256	323	206825	0.207	0.3486
9	2.563	383	678	1061	206825	0.361	0.3486
9	2.563	23	145	168	206825	0.137	0.3486
9	2.563	129	284	413	206825	0.312	0.3486
9	2.563	89	235	324	206825	0.275	0.3486
9	2.563	439	445	884	206825	0.497	0.3486
9	2.563	124	330	454	206825	0.273	0.3486
9	2.563	111	228	339	206825	0.327	0.3486
9	2.563	78	241	319	206825	0.244	0.3486
9	2.563	281	530	811	206825	0.346	0.3486
9	2.563	443	577	1020	206825	0.434	0.3486
9	2.563	462	586	1048	206825	0.441	0.3486
9	2.563	165	338	503	206825	0.328	0.3486
9	2.563	65	252	317	206825	0.205	0.3486
9	2.563	190	455	645	206825	0.295	0.3486
9	2.563	34	235	269	206825	0.126	0.3486
9	2.563	47	126	173	206825	0.272	0.3486
9	2.563	274	501	775	206825	0.354	0.3486
9	2.563	82	265	347	206825	0.236	0.3486
9	2.563	33	78	111	206825	0.297	0.3486
9	2.563	385	589	974	206825	0.395	0.3486
9	2.563	334	500	834	206825	0.4	0.3486
9	2.563	155	369	524	206825	0.296	0.3486
9	2.563	101	250	351	206825	0.288	0.3486
9	2.563	71	114	185	206825	0.384	0.3486
9	2.563	139	413	552	206825	0.252	0.3486
9	2.563	232	464	696	206825	0.333	0.3486
9	2.563	129	335	464	206825	0.278	0.3486
9	2.563	267	471	738	206825	0.362	0.3486
9	2.563	387	581	968	206825	0.4	0.3486
9	2.563	99	178	277	206825	0.357	0.3486
9	2.563	283	377	660	206825	0.429	0.3486
9	2.563	48	165	213	206825	0.225	0.3486
9	2.563	98	164	262	206825	0.374	0.3486
9	2.563	127	290	417	206825	0.305	0.3486
9	2.563	168	466	634	206825	0.265	0.3486
9	2.563	260	423	683	206825	0.381	0.3486
9	2.563	373	758	1131	206825	0.33	0.3486
9	2.563	53	230	283	206825	0.187	0.3486
9	2.563	22	182	204	206825	0.108	0.3486
9	2.563	246	435	681	206825	0.361	0.3486
9	2.563	176	204	380	206825	0.463	0.3486
9	2.563	63	271	334	206825	0.189	0.3486
9	2.563	281	409	690	206825	0.407	0.3486
9	2.563	112	251	363	206825	0.308	0.3486
9	2.563	59	284	343	206825	0.172	0.3486
9	2.563	66	211	277	206825	0.238	0.3486
9	2.563	523	567	1090	206825	0.48	0.3486
9	2.563	29	107	136	206825	0.213	0.3486
9	2.563	230	428	658	206825	0.35	0.3486
9	2.563	275	545	820	206825	0.335	0.3486
9	2.563	162	316	478	206825	0.339	0.3486
9	2.563	470	843	1313	206825	0.358	0.3486
9	2.563	95	283	378	206825	0.251	0.3486
9	2.563	114	279	393	206825	0.29	0.3486
9	2.563	164	257	421	206825	0.39	0.3486
9	2.563	84	324	408	206825	0.206	0.3486
9	2.563	50	186	236	206825	0.212	0.3486
9	2.563	325	449	774	206825	0.42	0.3486
9	2.563	126	301	427	206825	0.295	0.3486
9	2.563	155	324	479	206825	0.324	0.3486
9	2.563	244	299	543	206825	0.449	0.3486
9	2.563	142	364	506	206825	0.281	0.3486
9	2.563	43	206	249	206825	0.173	0.3486
9	2.563	445	649	1094	206825	0.407	0.3486
9	2.563	28	74	102	206825	0.274	0.3486
9	2.563	68	252	320	206825	0.212	0.3486
9	2.563	103	319	422	206825	0.244	0.3486
9	2.563	46	233	279	206825	0.165	0.3486
9	2.563	251	395	646	206825	0.388	0.3486
9	2.563	472	531	1003	206825	0.471	0.3486
9	2.563	90	265	355	206825	0.254	0.3486
9	2.563	138	310	448	206825	0.308	0.3486
9	2.563	37	142	179	206825	0.207	0.3486
9	2.563	358	533	891	206825	0.402	0.3486
9	2.563	467	545	1012	206825	0.462	0.3486
9	2.563	41	166	207	206825	0.198	0.3486
9	2.563	162	301	463	206825	0.35	0.3486
9	2.563	8	128	136	206825	0.059	0.3486
9	2.563	190	481	671	206825	0.283	0.3486
9	2.563	325	502	827	206825	0.393	0.3486
9	2.563	322	299	621	206825	0.518	0.3486
9	2.563	36	132	168	206825	0.214	0.3486
9	2.563	383	619	1002	206825	0.382	0.3486
9	2.563	132	197	329	206825	0.401	0.3486
9	2.563	254	323	577	206825	0.44	0.3486
9	2.563	433	607	1040	206825	0.416	0.3486
9	2.563	379	599	978	206825	0.388	0.3486
9	2.563	309	398	707	206825	0.437	0.3486
9	2.563	463	509	972	206825	0.476	0.3486
9	2.563	419	592	1011	206825	0.414	0.3486
9	2.563	429	630	1059	206825	0.405	0.3486
9	2.563	87	337	424	206825	0.205	0.3486
9	2.563	247	377	624	206825	0.396	0.3486
9	2.563	121	311	432	206825	0.28	0.3486
9	2.563	65	305	370	206825	0.176	0.3486
9	2.563	445	534	979	206825	0.454	0.3486
9	2.563	98	209	307	206825	0.319	0.3486
9	2.563	175	321	496	206825	0.353	0.3486
9	2.563	433	646	1079	206825	0.401	0.3486
9	2.563	254	358	612	206825	0.415	0.3486
9	2.563	16	169	185	206825	0.086	0.3486
9	2.563	44	138	182	206825	0.242	0.3486
9	2.563	408	599	1007	206825	0.405	0.3486
9	2.563	517	634	1151	206825	0.449	0.3486
9	2.563	179	426	605	206825	0.296	0.3486
9	2.563	150	347	497	206825	0.302	0.3486
9	2.563	26	117	143	206825	0.182	0.3486
9	2.563	207	416	623	206825	0.332	0.3486
9	2.563	58	142	200	206825	0.29	0.3486
9	2.563	202	455	657	206825	0.308	0.3486
9	2.563	286	465	751	206825	0.381	0.3486
9	2.563	269	621	890	206825	0.302	0.3486
9	2.563	455	636	1091	206825	0.417	0.3486
9	2.563	118	276	394	206825	0.3	0.3486
9	2.563	216	343	559	206825	0.386	0.3486
9	2.563	64	417	481	206825	0.133	0.3486
9	2.563	119	263	382	206825	0.312	0.3486
9	2.563	143	353	496	206825	0.288	0.3486
9	2.563	89	497	586	206825	0.152	0.3486
9	2.563	53	244	297	206825	0.178	0.3486
9	2.563	151	278	429	206825	0.352	0.3486
9	2.563	518	770	1288	206825	0.402	0.3486
9	2.563	109	385	494	206825	0.221	0.3486
9	2.563	151	364	515	206825	0.293	0.3486
9	2.563	196	475	671	206825	0.292	0.3486
9	2.563	133	271	404	206825	0.329	0.3486
9	2.563	362	424	786	206825	0.461	0.3486
9	2.563	570	528	1098	206825	0.519	0.3486
9	2.563	82	205	287	206825	0.286	0.3486
9	2.563	85	316	401	206825	0.212	0.3486
9	2.563	90	289	379	206825	0.238	0.3486
9	2.563	157	304	461	206825	0.341	0.3486
9	2.563	228	491	719	206825	0.317	0.3486
9	2.563	335	499	834	206825	0.402	0.3486
9	2.563	176	425	601	206825	0.293	0.3486
9	2.563	162	358	520	206825	0.312	0.3486
9	2.563	70	218	288	206825	0.243	0.3486
9	2.563	95	162	257	206825	0.37	0.3486
9	2.563	396	532	928	206825	0.427	0.3486
9	2.563	338	384	722	206825	0.468	0.3486
9	2.563	354	418	772	206825	0.458	0.3486
9	2.563	57	375	432	206825	0.132	0.3486
9	2.563	110	218	328	206825	0.335	0.3486
9	2.563	93	198	291	206825	0.32	0.3486
9	2.563	152	367	519	206825	0.293	0.3486
9	2.563	58	109	167	206825	0.347	0.3486
9	2.563	64	203	267	206825	0.24	0.3486
9	2.563	200	438	638	206825	0.314	0.3486
9	2.563	110	286	396	206825	0.278	0.3486
9	2.563	196	497	693	206825	0.283	0.3486
9	2.563	485	627	1112	206825	0.436	0.3486
9	2.563	141	303	444	206825	0.318	0.3486
9	2.563	253	412	665	206825	0.38	0.3486
9	2.563	123	329	452	206825	0.272	0.3486
9	2.563	90	181	271	206825	0.332	0.3486
9	2.563	277	507	784	206825	0.353	0.3486
9	2.563	211	481	692	206825	0.305	0.3486
9	2.563	85	239	324	206825	0.262	0.3486
9	2.563	391	570	961	206825	0.407	0.3486
9	2.563	297	316	613	206825	0.484	0.3486
9	2.563	342	596	938	206825	0.365	0.3486
9	2.563	62	170	232	206825	0.267	0.3486
9	2.563	391	573	964	206825	0.406	0.3486
9	2.563	191	292	483	206825	0.395	0.3486
9	2.563	124	260	384	206825	0.323	0.3486
9	2.563	193	355	548	206825	0.352	0.3486
9	2.563	142	395	537	206825	0.264	0.3486
9	2.563	324	418	742	206825	0.437	0.3486
9	2.563	437	462	899	206825	0.486	0.3486
9	2.563	427	452	879	206825	0.486	0.3486
9	2.563	351	468	819	206825	0.429	0.3486
9	2.563	303	321	624	206825	0.486	0.3486
9	2.563	361	642	1003	206825	0.36	0.3486
9	2.563	255	572	827	206825	0.308	0.3486
9	2.563	142	577	719	206825	0.198	0.3486
9	2.563	97	357	454	206825	0.214	0.3486
9	2.563	73	316	389	206825	0.188	0.3486
9	2.563	208	299	507	206825	0.41	0.3486
9	2.563	238	649	887	206825	0.268	0.3486
9	2.563	105	278	383	206825	0.274	0.3486
9	2.563	376	428	804	206825	0.468	0.3486
9	2.563	268	404	672	206825	0.399	0.3486
9	2.563	164	377	541	206825	0.303	0.3486
9	2.563	386	512	898	206825	0.43	0.3486
9	2.563	47	235	282	206825	0.167	0.3486
9	2.563	204	226	430	206825	0.474	0.3486
9	2.563	386	408	794	206825	0.486	0.3486
9	2.563	87	226	313	206825	0.278	0.3486
9	2.563	303	306	609	206825	0.498	0.3486
9	2.563	419	602	1021	206825	0.41	0.3486
9	2.563	284	569	853	206825	0.333	0.3486
9	2.563	345	507	852	206825	0.405	0.3486
9	2.563	150	428	578	206825	0.26	0.3486
9	2.563	351	502	853	206825	0.412	0.3486
9	2.563	181	201	382	206825	0.474	0.3486
9	2.563	134	312	446	206825	0.3	0.3486
9	2.563	329	481	810	206825	0.406	0.3486
9	2.563	166	254	420	206825	0.395	0.3486
9	2.563	287	425	712	206825	0.403	0.3486
9	2.563	546	681	1227	206825	0.445	0.3486
9	2.563	141	380	521	206825	0.271	0.3486
9	2.563	354	429	783	206825	0.452	0.3486
9	2.563	401	549	950	206825	0.422	0.3486
9	2.563	356	492	848	206825	0.42	0.3486
9	2.563	259	516	775	206825	0.334	0.3486
9	2.563	269	404	673	206825	0.4	0.3486
9	2.563	144	337	481	206825	0.299	0.3486
9	2.563	197	486	683	206825	0.288	0.3486
9	2.563	55	184	239	206825	0.23	0.3486
9	2.563	400	637	1037	206825	0.386	0.3486
9	2.563	442	727	1169	206825	0.378	0.3486
9	2.563	158	252	410	206825	0.385	0.3486
9	2.563	444	497	941	206825	0.472	0.3486
9	2.563	246	326	572	206825	0.43	0.3486
9	2.563	108	408	516	206825	0.209	0.3486
9	2.563	171	447	618	206825	0.277	0.3486
9	2.563	185	612	797	206825	0.232	0.3486
9	2.563	270	448	718	206825	0.376	0.3486
9	2.563	202	386	588	206825	0.344	0.3486
9	2.563	268	434	702	206825	0.382	0.3486
9	2.563	122	431	553	206825	0.221	0.3486
9	2.563	140	502	642	206825	0.218	0.3486
9	2.563	205	458	663	206825	0.309	0.3486
9	2.563	211	328	539	206825	0.392	0.3486
9	2.563	286	472	758	206825	0.377	0.3486
9	2.563	381	507	888	206825	0.429	0.3486
9	2.563	113	484	597	206825	0.189	0.3486
9	2.563	85	415	500	206825	0.17	0.3486
9	2.563	198	384	582	206825	0.34	0.3486
9	2.563	180	323	503	206825	0.358	0.3486
9	2.563	359	570	929	206825	0.386	0.3486
9	2.563	254	541	795	206825	0.32	0.3486
9	2.563	148	273	421	206825	0.352	0.3486
9	2.563	125	450	575	206825	0.217	0.3486
9	2.563	114	365	479	206825	0.238	0.3486
9	2.563	290	802	1092	206825	0.266	0.3486
9	2.563	92	262	354	206825	0.26	0.3486
9	2.563	359	623	982	206825	0.366	0.3486
9	2.563	418	578	996	206825	0.42	0.3486
9	2.563	138	571	709	206825	0.195	0.3486
9	2.563	171	451	622	206825	0.275	0.3486
9	2.563	279	614	893	206825	0.312	0.3486
9	2.563	385	721	1106	206825	0.348	0.3486
9	2.563	323	643	966	206825	0.334	0.3486
9	2.563	244	726	970	206825	0.252	0.3486
9	2.563	23	134	157	206825	0.146	0.3486
9	2.563	245	528	773	206825	0.317	0.3486
9	2.563	317	527	844	206825	0.376	0.3486
9	2.563	352	671	1023	206825	0.344	0.3486
9	2.563	164	617	781	206825	0.21	0.3486
9	2.563	123	269	392	206825	0.314	0.3486
9	2.563	236	430	666	206825	0.354	0.3486
9	2.563	191	432	623	206825	0.307	0.3486
9	2.563	211	427	638	206825	0.331	0.3486
9	2.563	370	563	933	206825	0.397	0.3486
9	2.563	318	531	849	206825	0.375	0.3486
9	2.563	303	521	824	206825	0.368	0.3486
9	2.563	259	541	800	206825	0.324	0.3486
9	2.563	447	653	1100	206825	0.406	0.3486
9	2.563	219	468	687	206825	0.319	0.3486
9	2.563	131	500	631	206825	0.208	0.3486
10	1.933	89	76	165	65418	0.539	0.4782
10	1.933	142	121	263	65418	0.54	0.4782
10	1.933	82	67	149	65418	0.55	0.4782
10	1.933	170	279	449	65418	0.379	0.4782
10	1.933	145	84	229	65418	0.633	0.4782
10	1.933	120	89	209	65418	0.574	0.4782
10	1.933	110	54	164	65418	0.671	0.4782
10	1.933	113	78	191	65418	0.592	0.4782
10	1.933	73	40	113	65418	0.646	0.4782
10	1.933	73	58	131	65418	0.557	0.4782
10	1.933	124	127	251	65418	0.494	0.4782
10	1.933	136	91	227	65418	0.599	0.4782
10	1.933	95	127	222	65418	0.428	0.4782
10	1.933	116	121	237	65418	0.49	0.4782
10	1.933	70	74	144	65418	0.486	0.4782
10	1.933	59	86	145	65418	0.407	0.4782
10	1.933	71	54	125	65418	0.568	0.4782
10	1.933	100	48	148	65418	0.676	0.4782
10	1.933	62	94	156	65418	0.397	0.4782
10	1.933	118	171	289	65418	0.408	0.4782
10	1.933	126	143	269	65418	0.468	0.4782
10	1.933	292	266	558	65418	0.523	0.4782
10	1.933	222	109	331	65418	0.671	0.4782
10	1.933	166	99	265	65418	0.626	0.4782
10	1.933	131	78	209	65418	0.627	0.4782
10	1.933	70	44	114	65418	0.614	0.4782
10	1.933	96	62	158	65418	0.608	0.4782
10	1.933	104	80	184	65418	0.565	0.4782
10	1.933	168	147	315	65418	0.533	0.4782
10	1.933	62	53	115	65418	0.539	0.4782
10	1.933	118	194	312	65418	0.378	0.4782
10	1.933	231	117	348	65418	0.664	0.4782
10	1.933	91	57	148	65418	0.615	0.4782
10	1.933	143	86	229	65418	0.624	0.4782
10	1.933	124	77	201	65418	0.617	0.4782
10	1.933	169	82	251	65418	0.673	0.4782
10	1.933	119	165	284	65418	0.419	0.4782
10	1.933	102	89	191	65418	0.534	0.4782
10	1.933	87	88	175	65418	0.497	0.4782
10	1.933	65	51	116	65418	0.56	0.4782
10	1.933	67	52	119	65418	0.563	0.4782
10	1.933	67	41	108	65418	0.62	0.4782
10	1.933	137	187	324	65418	0.423	0.4782
10	1.933	244	147	391	65418	0.624	0.4782
10	1.933	205	321	526	65418	0.39	0.4782
10	1.933	173	77	250	65418	0.692	0.4782
10	1.933	129	108	237	65418	0.544	0.4782
10	1.933	77	62	139	65418	0.554	0.4782
10	1.933	73	47	120	65418	0.608	0.4782
10	1.933	68	75	143	65418	0.476	0.4782
10	1.933	103	216	319	65418	0.323	0.4782
10	1.933	67	40	107	65418	0.626	0.4782
10	1.933	77	84	161	65418	0.478	0.4782
10	1.933	61	49	110	65418	0.554	0.4782
10	1.933	175	96	271	65418	0.646	0.4782
10	1.933	121	69	190	65418	0.637	0.4782
10	1.933	65	102	167	65418	0.389	0.4782
10	1.933	134	119	253	65418	0.53	0.4782
10	1.933	81	68	149	65418	0.544	0.4782
10	1.933	57	70	127	65418	0.449	0.4782
10	1.933	92	67	159	65418	0.579	0.4782
10	1.933	144	124	268	65418	0.537	0.4782
10	1.933	96	89	185	65418	0.519	0.4782
10	1.933	85	54	139	65418	0.612	0.4782
10	1.933	93	66	159	65418	0.585	0.4782
10	1.933	154	156	310	65418	0.497	0.4782
10	1.933	156	67	223	65418	0.7	0.4782
10	1.933	117	82	199	65418	0.588	0.4782
10	1.933	244	226	470	65418	0.519	0.4782
10	1.933	109	207	316	65418	0.345	0.4782
10	1.933	161	67	228	65418	0.706	0.4782
10	1.933	155	73	228	65418	0.68	0.4782
10	1.933	250	175	425	65418	0.588	0.4782
10	1.933	110	89	199	65418	0.553	0.4782
10	1.933	110	102	212	65418	0.519	0.4782
10	1.933	82	111	193	65418	0.425	0.4782
10	1.933	111	103	214	65418	0.519	0.4782
10	1.933	91	98	189	65418	0.482	0.4782
10	1.933	260	237	497	65418	0.523	0.4782
10	1.933	81	86	167	65418	0.485	0.4782
10	1.933	267	337	604	65418	0.442	0.4782
10	1.933	185	161	346	65418	0.535	0.4782
[truncated: 52,926 more rows]
